# Supplementary material for: Effects of pre-transport diet, transport duration and transport condition on immune cell subsets, haptoglobin, cortisol and bilirubin in young veal calves
Source: PLoS One. 2021 Feb 16;16(2):e0246959. doi: 10.1371/journal.pone.0246959 (PMC7886138; doi:10.1371/journal.pone.0246959)
Supplement: S1 Data — (XLSX) [file pone.0246959.s003.xlsx]

## Sheet: Explanatory file
Blood variables (from CC until week 5)
Parameter	Explanation
Timepoint	CC = collection centre, before transport; T0 = immediately post-transport; T4, T24, T48 = 4, 24 and 48 hours post-transport; week 1, 3 and 5= week 1,3 and 5 post-trasnport
Batch	1 and 2
Pen	1 until 64
Uplo	Position of calves in the truck: Up= Upper deck; Low= lower deck
Bafr	Position of calves in the truck: front or back
Corridor	Compartment at the veal farm, each containing 8 pens. Corridors are 1 till 8.
Diet	Pre-transport diet: E= electrolytes; M = milk
Duration	Transport duration: 6 or 18 hours
Type	Type of vehicle: C = conditioned truck; U = unconditioned truck
Bilirubin	µmol/l
Cortisol	ng/ml
Haptoglobin	mg/ml
Titer_IgG	Immunoglobulin IgG
Titer_IgM	Immunoglobulin IgM
wbc	white blood cells, 10⁹/l
neutro1	Neutrophils, 10⁹/l
lympho1	Lymphocytes, 10⁹/l
mono1	Monocytes, 10⁹/l
eo1	Eosinophils, 10⁹/l
baso1	Basophils, 10⁹/l
neutro2	Neutrophils, %
lympho2	Lymphocytes, %
mono2	Monocytes, %
eo2	Eosinophils, %
baso2	Basophils, %
CD8+	CD8+ T cells, %
CD8+ perf+	CD8+ T cells stimulated with perforin,%
NK+	NK cells, %
NK+ perf+	NK cells stimulated with perforin, %
CD4+	CD4+ T lymphocytes, %
CD4+ perf+	CD4+ T cells stimulated with perforin, %
gamma delta+	δγ+ T cells, %
gamma delta+ perf+	δγ+ T cells stimulated with perforin, %
CD14+ large	Monocytes, %
CD21+ large	B cells, %

## Sheet: Dataset
Timepoint	Batch	Animal	Eartag	Uplo	Bafr	Pen	Corridor	Diet	Duration	Type	Bilirubin_1	Cortisol_1	Haptoglobin	Titer_IgG	Titer_IgM	wbc	neutro1	lympho1	mono1	eo1	baso1	neutro2	lympho2	mono2	eo2	baso2	CD8+	CD8+ perf+	NK+	NK+ perf+	CD4+	CD4+ perf+	gamma delta+	gamma delta+ perf+	CD14+ large	CD21+ large
CC	1	1	48454	up	back	4	1	E	6	U	12.947	7.584	0.314547	4.7	6.6	6.785	2.77	2.69	1.15	0.07	0.105	40.8	39.65	16.95	1.05	1.55	7.05	0.67	4.52	1.64	17.9	0.018	41.6	0.063	35.2	8.04
CC	1	2	4796	up	back	4	1	E	6	U	18.511	16.549	0.283966	3.9	4	13.305	6.02	4.75	1.865	0.155	0.515	45.3	35.65	14.05	1.15	3.85	5.73	1.31	6.52	2.86	11.2	0.25	48.9	0.33	34.2	12.5
CC	1	3	85085	low	back	6	1	M	6	C	26.108	17.493	0.184498	4.4	5.3	11.675	4.165	3.795	2.195	0.46	1.06	35.6	32.55	18.8	3.95	9.1	10.7	1.41	13.3	1.3	0.096	4.17	23.5	0.12	44.7	12.8
CC	1	4	884	low	back	6	1	M	6	C	9.844	12.369	0.545837	4.9	3.8	5.285	1.595	2.33	1.04	0.14	0.18	30.2	43.95	19.75	2.6	3.5	5.15	2.08	3.16	1.43	0.086	11.8	55.9	0.23	24.1	6.85
CC	1	5	59787	up	back	7	1	E	6	C	19.046	3.549	0.17289	5.3	4.5	6.87	2.22	3.58	0.895	0.08	0.095	32.3	52.1	13.05	1.15	1.4	8.08	0.78	14.4	2.17	8.47	0.19	36.9	0.074	19.1	16.3
CC	1	6	73475	up	back	7	1	E	6	C	4.601	4.464	0.148872	5.7	5.7	8.955	4.94	1.79	1.095	0.73	0.4	55.15	19.95	12.25	8.15	4.5	12.1	1.24	13.8	0.94	22.5	0.12	18.9	0.19	61.1	4.3
CC	1	7	73981	low	back	2	1	M	6	U	8.346	22.689	0.198566	5.4	2	9.775	3	4.65	1.585	0.405	0.135	30.7	47.55	16.2	4.15	1.4	15.5	0	8.3	0.82	14.9	0	3.17	0	3.93	29.1
CC	1	8	45400	low	back	2	1	M	6	U	6.313	5.837	0.18333	5.2	6.9	16.935	8.645	5.545	2.07	0.51	0.165	51	32.75	12.2	3.05	1	5.19	0.34	5.22	1.39	8.19	0.057	63.5	0.12	43.7	3.4
CC	1	9	29559	up	back	10	2	E	6	C	7.811	5.623	0.26502	3.5	5	10.435	3.81	4.865	1.475	0.055	0.23	36.5	46.6	14.15	0.55	2.2	14.4	0.86	8.28	1.66	24.9	0.49	0.11	0	28.3	11.5
CC	1	10	57771	up	back	10	2	E	6	C	10.7	20.87	0.189179	3.9	4.8	12.115	6.925	3.765	1.09	0.15	0.185	57.25	31.05	9	1.2	1.5	11.5	0.68	12.3	2.83	11.5	0.12	37	0.087	25.1	6.92
CC	1	11	37002	low	back	13	2	M	6	U	7.062	11.512	0.229576	6.3	2.8	5.765	1.395	2.81	1.165	0.33	0.065	24.25	48.7	20.2	5.7	1.15	11.8	1.41	22.4	1.04	13.2	0.078	14.3	0	49.3	12
CC	1	12	37558	low	back	13	2	M	6	U	7.811	0.47	0.189192	5.4	4.5	10.655	5.615	3.175	1.415	0.27	0.18	52.65	29.8	13.3	2.55	1.7	13.1	0.54	10	2.1	11.8	0.08	14.3	0	32.1	15.2
CC	1	13	16314	low	back	14	2	M	6	C	3.638	8.539	0.26753	4.7	3.9	9.47	3.625	4.375	1.165	0.21	0.095	38.3	46.2	12.3	2.2	1	7.64	1.04	7.39	0.48	11.9	0.078	4.02	0	42.5	8.04
CC	1	14	80713	low	back	14	2	M	6	C	17.976	10.994	0.358274	6.6	3.9	8.955	3.515	3.6	1.53	0.125	0.185	39.25	40.2	17.1	1.4	2.05	4.38	2.19	2.79	1.66	0.012	0	60.6	0.1	29.2	13.1
CC	1	15	37561	up	back	15	2	E	6	U	7.597	5.082	0.246941	6.5	6.9	4.37	2.83	1.055	0.195	0.255	0.035	64.7	24.15	4.5	5.85	0.8	20.7	0.14	6.42	0	33.5	0.079	2.86	0	19.4	21.5
CC	1	16	61215	up	back	15	2	E	6	U	20.33	12.455	0.410449	5.4	6.4	5.895	1.7	2.865	1.05	0.145	0.135	28.85	48.6	17.8	2.45	2.3	7.07	0.76	9.32	1.91	18	0.027	42.9	0.15	30.6	7.36
CC	1	17	75185	up	back	18	3	E	6	C	10.058	2.429	0.225441	3.6	5.6	7.77	3.015	3.315	0.985	0.12	0.335	38.8	42.65	12.7	1.55	4.3	12.6	0.45	7.34	1.4	13.3	0.041	43	0.17	40.1	7.91
CC	1	18	16316	up	back	18	3	E	6	C	7.062	26.696	0.210407	3.4	5.8	14.105	8.06	3.795	1.82	0.225	0.205	57.15	26.9	12.9	1.6	1.45	4.25	0.57	11.1	2.08	13.8	0.23	45.9	0.35	35.3	5.87
CC	1	19	56823	low	back	21	3	M	6	C	19.367	3.065	0.560463	1.6	5.9	14.315	7.265	2.765	2.11	1.395	0.78	50.75	19.3	14.75	9.75	5.45	6.89	0.71	5.93	1.76	26.6	0.068	26.4	0	73.4	3.08
CC	1	20	95180	low	back	21	3	M	6	C	6.955	13.015	0.751438	4.7	3.8	15.08	7.945	4.095	2.355	0.535	0.15	52.7	27.15	15.6	3.55	1	3.62	0.89	9.91	1.82	20.5	0	29.2	0.14	57.6	6.54
CC	1	21	8748	up	back	22	3	E	6	U	6.955	24.447	0.324242	2.4	3.4	11.32	4.775	4.585	1.335	0.33	0.295	42.15	40.5	11.8	2.95	2.6	8.64	0.47	3.47	1.18	16.1	0.11	43	0.08	28.9	8.49
CC	1	22	40289	up	back	22	3	E	6	U	10.7	7.714	0.341627	6.1	4.8	12.095	4.885	5.025	1.87	0.175	0.14	40.45	41.5	15.45	1.45	1.15	8.62	2.15	2.27	1.85	15.7	0.13	31.7	0.073	37.9	19.9
CC	1	23	27492	low	back	24	3	M	6	U	26.11	5.161	0.310312	3.9	5.1	24.55	16.28	3.955	1.95	1.41	0.955	66.35	16.1	7.9	5.75	3.9	12.4	5.34	3.93	1.68	23.1	0.65	30.5	0.7	37.2	2.72
CC	1	24	4792	low	back	24	3	M	6	U	21.72	8.006	0.229572	4.2	5.8	10.08	3.57	4.675	1.505	0.08	0.25	35.5	46.35	14.9	0.8	2.45	7.96	1.32	11.8	2.51	23	0.054	30	0.041	30.8	9.3
CC	1	25	75195	up	back	26	4	E	6	C	6.42	13.177	0.209215	4.4	4.5	6.39	2.645	2.435	0.77	0.175	0.365	41.5	38.05	12	2.7	5.75	14.3	0.86	4.32	1.31	17.3	0.18	28.3	0.18	34.5	11.3
CC	1	26	79803	up	back	26	4	E	6	C	15.301	29.086	0.178686	6	4.3	9.49	5.13	2.595	1.305	0.2	0.26	54.1	27.3	13.75	2.1	2.75	6.16	0.77	12.2	0.73	21.5	0.33	1.5	0	51.6	6.39
CC	1	27	35951	up	back	29	4	E	6	U	3.424	0.859	0.18315	2.3	5.7	7.42	2.725	3.11	1.415	0.095	0.075	36.65	41.95	19.1	1.3	1	8.67	0.86	5.84	1.69	16.1	0.25	36.2	0.22	34.2	12.4
CC	1	28	37559	up	back	29	4	E	6	U	5.243	15.459	0.402308	3.9	5	13.69	6.345	5.02	1.925	0.27	0.13	46.4	36.65	14.05	1.95	0.95	8.61	1.43	8.42	1.98	18.3	0.042	32.7	0.024	39.9	13.7
CC	1	29	69596	low	back	30	4	M	6	U	11.342	6.978	0.286338	5.6	4.6	6.51	3.175	2.265	0.885	0.12	0.065	48.75	34.8	13.6	1.85	1	6.71	1.98	11.9	1.7	11.4	0.36	47.3	0.27	41.8	5.78
CC	1	30	87499	low	back	30	4	M	6	U	12.947	19.208	0.326978	5.2	5.7	14.19	7.65	4.405	1.465	0.445	0.225	53.9	31.05	10.35	3.15	1.55	4.78	0.92	14.2	1.4	15.9	0.082	49.6	0.11	50.6	4.07
CC	1	31	73477	low	back	32	4	M	6	C	3.103	15.917	0.272473	4.5	7.5	7.895	3.155	2.94	1.475	0.09	0.235	39.95	37.25	18.65	1.15	3	9.86	1.04	10.7	2.35	0.055	8.33	42.8	0.25	43.6	7.6
CC	1	32	34990	low	back	32	4	M	6	C	22.15	13.71	0.351699	4.3	5.2	13.195	6.99	3.105	1.91	0.745	0.445	53	23.55	14.5	5.6	3.35	9.03	0.8	16.4	2.02	9.33	0	25.8	0.016	54.6	12.7
CC	1	33	22185	low	front	1	1	E	18	C	13.696	13.523	0.575397	3.4	6.3	12.375	5.635	4.46	1.79	0.325	0.165	45.55	36.05	14.45	2.6	1.35	9.85	1.01	9.35	1.49	11.2	0.093	36.3	0.12	46.5	3.79
CC	1	34	53452	low	front	1	1	E	18	C	20.116	13.352	0.321274	4.5	7.8	7.845	4.06	1.895	1.22	0.145	0.525	51.75	24.15	15.55	1.85	6.7	8	0.66	11.8	1.46	16.1	0	26.3	0.069	56.4	3.87
CC	1	35	29396	low	front	3	1	E	18	U	7.918	15.166	0.241522	3.5	7.2	8.445	4.23	2.635	1.125	0.265	0.19	50.05	31.2	13.35	3.15	2.25	3.36	0.35	11	1.14	15.1	0	35.5	0.093	38.6	9.69
CC	1	36	14012	low	front	3	1	E	18	U	5.136	19.57	0.377426	5.1	4.2	16.045	9.17	3.035	3.24	0.225	0.375	57.15	18.9	20.2	1.4	2.35	12.3	0.053	12.3	1.21	19.6	0.096	17.9	0	71.6	3.17
CC	1	37	50349	up	front	5	1	M	18	C	4.066	16.559	0.276207	5.9	6.6	8.15	4.29	2.66	1.09	0.04	0.07	52.55	32.65	13.4	0.5	0.9	8.5	1.81	9.13	2.35	16.9	0.15	22	0.075	47.5	6.67
CC	1	38	39648	up	front	5	1	M	18	C	7.276	6.004	0.200947	5.3	3.1	6.29	2	3.045	1.145	0.055	0.045	31.8	48.4	18.2	0.9	0.7	8.32	0.66	6.61	1.51	10.7	0.087	24.4	0.019	41.8	19
CC	1	39	61024	up	front	8	1	M	18	U	21.935	14.121	0.75287	1.8	8.4	15.16	7.515	4.555	2.12	0.75	0.22	49.55	30.05	14	4.95	1.45	7.86	3.37	6.49	1.73	28.1	0.18	40.6	0.08	47.5	3.05
CC	1	40	28878	up	front	8	1	M	18	U	41.409	11.891	0.513943	5.5	3.6	7.9	2.08	4.42	1.155	0.08	0.165	26.3	55.95	14.6	1.05	2.1	9.2	2.17	6.39	2.12	11.8	0.19	54.1	0.12	26.7	5.18
CC	1	41	93	low	front	9	2	E	18	U	23.433	5.284	0.376674	2.7	6.5	10.875	3.955	4.52	1.94	0.115	0.345	36.4	41.55	17.85	1.05	3.15	13.1	1.19	9.22	1.99	16.2	0.12	35.2	0.2	27.7	11.1
CC	1	42	72853	low	front	9	2	E	18	U	4.708	6.314	0.251039	5.8	5.4	9.765	3.94	3.73	1.8	0.15	0.145	40.45	38.15	18.4	1.55	1.45	12.9	2.27	14.5	2.11	17.1	0.24	16.6	0.035	40.6	17.3
CC	1	43	93818	up	front	11	2	M	18	C	9.737	17.118	0.286217	6.9	3.1	9.945	3.29	4.465	1.885	0.16	0.145	33.1	44.9	18.95	1.6	1.45	10.5	3.07	6.64	1.55	11.4	0.29	51.3	0.33	34.8	4.49
CC	1	44	65450	up	front	11	2	M	18	C	15.09	22.89	1.30675	2	6.9	11.33	5.185	2.775	2.605	0.44	0.325	45.75	24.5	23	3.85	2.9	6.6	2.5	10.1	2.99	13.9	0.32	28.4	0.57	60.3	6.89
CC	1	45	45401	up	front	12	2	M	18	U	3.745	4.054	0.861347	4.4	5.3	11.315	5.47	3.395	1.73	0.58	0.14	48.35	30	15.3	5.15	1.2	10.7	0.58	3.33	2.83	23.1	0.13	31	0.084	44.8	4.76
CC	1	46	48149	up	front	12	2	M	18	U	5.457	13.201	0.321816	4.7	5.5	8.415	2.69	3.935	1.37	0.27	0.15	31.95	46.75	16.3	3.2	1.8	12.5	0.52	8.74	2.79	10.9	0.12	42	0.064	37.6	11.4
CC	1	47	96635	low	front	16	2	E	18	C	4.066	10.582	0.182165	4.5	7.5	8.425	3.06	3.1	1.385	0.165	0.715	36.35	36.75	16.45	1.95	8.5	19.1	0.72	8.18	2.49	22.4	0.15	15.3	0.09	47.1	8.97
CC	1	48	16664	low	front	16	2	E	18	C	3.959	4.517	0.456457	4.9	6.1	14.65	8.115	4.695	1.045	0.455	0.34	55.35	32.05	7.15	3.1	2.35	4.41	0.065	9.04	2.08	8.91	0.11	0.41	0	28.8	4.27
CC	1	49	16560	up	front	17	3	M	18	U	7.383	17.699	0.227204	3.3	5.3	7	2.56	3.05	1.075	0.09	0.225	36.65	43.55	15.35	1.25	3.2	8.38	1.41	8.11	0.62	14.8	0.065	35.6	0.28	31.2	14.1
CC	1	50	6497	up	front	17	3	M	18	U	14.124	18.846	0.252695	5.3	4.2	12.65	7.67	3.325	1.055	0.295	0.305	60.65	26.3	8.3	2.35	2.4	12	0.75	11.1	1.41	22	0.022	45.6	0.095	28.3	7.58
CC	1	51	42558	low	front	19	3	E	18	C	4.922	11.416	0.209232	4.7	3.2	15.845	9.17	4.175	1.79	0.5	0.21	57.8	26.35	11.3	3.2	1.35	6.54	1.56	14.1	1.84	9.7	0.075	34.3	0.042	39.7	14.3
CC	1	52	50213	low	front	19	3	E	18	C	4.387	11.536	0.176359	8.7	3.1	11.525	5.9	3.78	1.39	0.28	0.175	51.15	32.8	12.05	2.45	1.55	13	0.77	6.7	2.8	17.8	0.39	39.7	0.15	36.9	15.4
CC	1	53	3568	low	front	20	3	E	18	U	9.095	10.718	0.276832	5.6	6.4	10.72	5.93	2.815	1.195	0.395	0.385	55.35	26.25	11.15	3.65	3.6	9.4	0.44	20.6	1.03	13.4	0.14	1.92	0	32.7	4.52
CC	1	54	40290	low	front	20	3	E	18	U	2.033	17.554	0.659469	4.6	7.5	0	0	0	0	0	0	0	0	0	0	0	10.5	0.29	5.55	1.65	17.8	0	42.6	0.033	23.2	15.6
CC	1	55	66191	up	front	23	3	M	18	C	8.346	16.104	1.30292	3.7	6.1	27.305	14.435	3.26	4.57	4.405	0.635	52.85	11.9	16.75	16.15	2.35	5.13	1.1	8.42	1.79	16	0.15	32.7	0.17	74.1	2.26
CC	1	56	75270	up	front	23	3	M	18	C	15.943	12.996	0.266282	6.2	4.4	6.635	3.425	1.905	0.97	0.15	0.185	51.6	28.7	14.65	2.25	2.8	9.24	0.18	9.04	1.47	21.2	0.15	3.11	0	48	2.96
CC	1	57	888	up	front	27	4	M	18	C	7.276	15.449	0.532675	2.5	5.9	13.005	4.91	5.21	1.795	0.95	0.14	37.65	40.05	13.85	7.35	1.1	5.74	1.02	2.2	1	11.1	0.13	36.1	0.12	23	17.8
CC	1	58	45885	up	front	27	4	M	18	C	17.762	8.915	0.284981	2.5	5.3	8.21	3.42	2.825	1.09	0.76	0.115	41.7	34.4	13.25	9.25	1.4	7.85	0.27	9.84	2.66	12.4	0.068	42.5	0.098	46.7	6.45
CC	1	59	45349	low	front	28	4	E	18	C	5.885	12.27	0.227225	6.6	6.8	7.245	3.905	1.55	0.755	0.565	0.47	53.9	21.35	10.45	7.8	6.5	6.84	1.34	11.6	2.08	12.4	0.079	46.6	0.25	37.6	3.75
CC	1	60	57698	low	front	28	4	E	18	C	5.67	7.99	0.954414	5.7	4.5	6.935	1.53	4.7	0.515	0.08	0.11	22	67.8	7.45	1.15	1.6	15	1.19	13	1.38	8.12	0	2.98	0	3.23	33
CC	1	61	72816	low	front	25	4	E	18	U	6.527	9.235	0.358671	5	4.8	9.535	5.47	3.095	0.825	0.065	0.08	57.45	32.45	8.65	0.65	0.8	7.1	0.82	8.87	1.04	21.3	0.021	32.8	0.014	22.7	14.8
CC	1	62	31606	low	front	25	4	E	18	U	12.73	12.584	0.27048	6.3	1.8	14.42	8.76	3.915	1.435	0.235	0.075	60.7	27.15	9.95	1.65	0.55	7.57	0.9	4.74	1.52	16.9	0.098	36.9	0.097	26.3	15.8
CC	1	63	69635	up	front	31	4	M	18	U	8.774	5.098	0.329548	2.3	4.9	11.8	5.825	3.675	1.585	0.515	0.2	49.3	31.1	13.5	4.4	1.7	8.88	1.12	2.48	1.15	18.4	0.11	3.05	0	57.5	11.9
CC	1	64	45403	up	front	31	4	M	18	U	3.638	4.63	1.28724	8	8	12.805	7.625	3.185	1.515	0.31	0.17	59.55	24.85	11.8	2.45	1.35	14.1	0.99	2.57	2.72	22	0.1	29.3	0.15	63	6.85
CC	2	65	64693	up	back	62	8	M	6	C	23.968	6.337	0.436633	1.4	3.8	8.775	1.775	3.26	2.93	0.26	0.55	20.5	37.05	33.2	2.95	6.3	10.4	1.27	10.2	1.42	41.1	0.44	9.64	0	68.1	6.01
CC	2	66	73311	up	back	62	8	M	6	C	22.79	3.308	0.241329	5.2	7	8.28	3.44	3.55	1.06	0.075	0.155	41.5	42.9	12.8	0.9	1.9	8.62	1.48	8.76	1.36	22.9	0.32	38.6	0.15	46.6	3.12
CC	2	67	1564	up	front	61	8	E	6	U	19.902	4.232	0.23735	6.6	4.5	11.515	5.455	3.835	1.64	0.24	0.345	47.35	33.3	14.25	2.1	3	4.71	0.31	11.4	2.53	16.8	0.25	42.8	0.39	39.1	5.76
CC	2	68	63014	up	front	61	8	E	6	U	5.564	1.931	0.281528	3.1	6.2	9.615	4.405	2.775	2.265	0.04	0.13	45.85	28.85	23.55	0.4	1.35	12.1	0.59	4.55	1.48	32.3	0.26	14	0.094	75.4	5.92
CC	2	69	95247	up	front	58	8	E	6	C	8.025	18.578	0.279851	4.3	6	10.235	5.075	3.305	0.995	0.605	0.255	49.75	32.3	9.6	5.8	2.55	6.21	0.26	11.4	2.15	19.3	0.061	35.4	0.22	65.1	3.09
CC	2	70	94759	up	front	58	8	E	6	C	8.881	4.14	0.278307	5.2	4.6	9.915	4.495	3.285	1.635	0.105	0.395	45.25	33.1	16.5	1.1	4.05	4.12	0.98	12.6	2.04	21.1	0.069	31.4	0.093	35.4	15.6
CC	2	71	50387	up	back	57	8	M	6	U	8.239	18.028	0.424265	4.7	4	10.36	4.61	3.265	2.105	0.28	0.1	44.55	31.5	20.3	2.7	0.95	10.9	1.42	2.39	1.45	17.1	0.022	53	0.13	57.9	2.99
CC	2	72	29185	up	back	57	8	M	6	U	9.309	6.053	0.359584	6.4	3.7	8.9	2.855	3.895	1.945	0.095	0.11	32.1	43.75	21.8	1.1	1.25	7.28	1.53	10.2	1.42	10.5	0.042	43.5	0.16	45.4	10.4
CC	2	73	50917	up	front	56	7	E	6	C	8.132	9.237	0.798292	5.8	3.7	14.4	6.335	5.365	1.995	0.43	0.275	43.85	37.3	13.9	3	1.95	6.63	1.46	2.47	1.44	12.9	0.25	51.7	0.63	29.6	12.1
CC	2	74	1624	up	front	56	7	E	6	C	12.626	4.389	0.363746	3.7	2.9	6.695	1.68	3.76	1.04	0.085	0.13	25.05	56.15	15.55	1.25	2	6.92	1.04	2.33	1.54	24.9	0.14	47.5	0.29	34.6	4.69
CC	2	75	14018	up	back	54	7	M	6	C	1.819	5.495	0.381581	2.7	3.6	11.12	5.145	3.245	1.395	1.06	0.275	46.2	29.25	12.55	9.55	2.45	11.2	1.3	4.52	2.03	18.1	0.31	42.5	0.53	31.7	10.6
CC	2	76	52531	up	back	54	7	M	6	C	11.984	14.771	0.86305	2.8	6	19.415	11.57	4.685	1.74	1.125	0.295	59.7	24.1	8.95	5.7	1.55	9.79	0.85	3.74	0.12	31.8	0.29	38.8	0.2	38.6	3.75
CC	2	77	80791	up	back	51	7	M	6	U	7.276	7.488	0.188429	4.7	9.8	11.635	3.03	6.595	1.825	0.055	0.13	26.05	56.65	15.7	0.5	1.1	5.79	0.15	9.41	1.1	13.7	0.13	44.6	0.28	30.3	13.5
CC	2	78	60361	up	back	51	7	M	6	U	5.136	12.788	0.617516	5.9	5.2	8.375	2.275	4.395	1.4	0.095	0.21	27.3	52.4	16.7	1.1	2.5	13.3	0.64	8.6	1.51	27.7	0.34	25.9	0.19	26.8	17
CC	2	79	88053	up	front	49	7	E	6	U	17.976	22.847	0.718673	4.7	4.4	8.335	2.1	3.32	1.955	0.23	0.73	25	39.95	23.45	2.75	8.85	10.2	2.49	11.1	2.15	27	0.75	27.2	0.17	54.2	9.78
CC	2	80	15269	up	front	49	7	E	6	U	4.066	3.212	0.234632	4.1	2.3	7.085	2.76	2.835	1.035	0.335	0.12	38.95	40	14.65	4.7	1.7	16.1	0.64	6.16	1.22	32.6	0.29	16.2	0	9.21	19.2
CC	2	81	9973	up	front	47	6	E	6	C	33.17	5.885	0.177028	3.8	6.2	6.735	1.765	3.67	1.19	0.02	0.09	26.2	54.45	17.7	0.3	1.35	6.61	1.73	5.93	2.33	25.9	0.19	33.1	0.08	25.6	17.9
CC	2	82	57776	up	front	47	6	E	6	C	3.531	15.375	0.521445	4	7.4	11.145	4.98	4.455	1.38	0.08	0.25	44.8	39.85	12.4	0.7	2.25	3.4	0.27	2.95	1.82	12.6	0.13	63.7	0.34	27	3.35
CC	2	83	40276	up	front	46	6	E	6	U	4.28	3.458	0.367177	5.9	6.2	15.015	7.845	4.115	2.42	0.455	0.18	52.25	27.4	16.1	3.05	1.2	7.23	1.32	43.9	3.29	15.2	0.067	35.6	0.17	55.3	10.2
CC	2	84	91794	up	front	46	6	E	6	U	1.498	6.383	0.445202	3.9	6.3	9.07	4.24	2.445	1.315	0.46	0.61	46.7	27	14.5	5.05	6.75	9.98	0.41	2.87	0.98	18.3	0.25	45.9	0.38	47.3	5.4
CC	2	85	9592	up	back	45	6	M	6	C	31.565	6.189	0.2535	3.7	4.8	10.235	3.34	4.92	1.63	0.18	0.165	32.6	48.05	15.9	1.8	1.65	3.82	1.19	16	2.05	12.8	0.075	31.3	0.2	36.1	15.7
CC	2	86	23579	up	back	45	6	M	6	C	6.848	22.831	0.692203	4.7	5.8	7.875	3.275	2.955	1.095	0.16	0.39	41.5	37.55	13.9	2.05	5	11.1	1.95	4.42	2.01	33.8	0.14	25.8	0.087	23.6	13.4
CC	2	87	24435	up	back	44	6	M	6	U	4.815	4.889	0.410152	2.5	1.9	5.95	2.26	2.075	1.365	0.105	0.145	38.05	34.8	22.9	1.8	2.45	4.39	2.03	7.37	2.51	26	0.2	31.1	0.032	49	7.88
CC	2	88	895	up	back	44	6	M	6	U	18.618	7.873	0.290104	5.6	5.6	8.01	2.935	3.595	1.105	0.245	0.13	36.6	44.9	13.8	3.1	1.6	6.03	1	4.37	1.96	14.5	0.22	39.6	0.33	25.5	21.3
CC	2	89	29184	up	back	40	5	M	6	C	5.243	7.927	0.878936	4.6	2.8	7.25	2.97	2.805	1.255	0.135	0.085	41	38.7	17.3	1.85	1.15	9.98	0.95	5.48	1.06	20.6	0.089	41	0.28	45.7	5.41
CC	2	90	88056	up	back	40	5	M	6	C	18.083	26.364	0.366313	4.7	4	9.675	5.165	3.215	1.095	0.095	0.105	53.5	33.2	11.3	0.95	1.05	4.96	0.97	3.06	0.45	16.8	0.043	43.2	0.051	33.7	18.2
CC	2	91	64432	up	front	39	5	E	6	U	17.334	11.548	0.260496	4.2	5	8.795	3.33	3.725	1.36	0.22	0.16	37.9	42.35	15.45	2.5	1.8	8.82	0.65	4.48	0.61	27.1	0.6	35.9	0.58	41.5	9.58
CC	2	92	21429	up	front	39	5	E	6	U	7.704	.	0.358934	6.5	4.5	16.365	7.415	3.905	2.01	2.505	0.53	45.4	23.85	12.3	15.2	3.25	9.03	1.33	6.07	1.7	16.8	0.65	44.6	0.66	46.7	9.75
CC	2	93	75201	up	back	38	5	M	6	U	5.35	2.429	0.255027	5.9	4.1	11.23	4.475	3.68	1.655	1.17	0.25	39.9	32.8	14.75	10.35	2.2	7.51	0.57	9.65	0.89	26.7	0.16	23.7	0.071	43	20.9
CC	2	94	54405	up	back	38	5	M	6	U	4.387	4.686	0.253496	4.9	6	7.1	2.595	2.975	1.285	0.14	0.105	36.55	41.9	18.1	1.95	1.5	8.94	0.29	5.14	1.65	26.5	0.23	34.1	0.28	51.6	5.63
CC	2	95	19960	up	front	34	5	E	6	C	9.951	13.436	0.197716	1.6	5.1	7.61	2.865	2.82	1.38	0.28	0.265	37.6	37.05	18.15	3.7	3.5	5.51	1.54	5.52	2.16	16.2	0.23	55.5	0.17	40.5	8.27
CC	2	96	80573	up	front	34	5	E	6	C	8.667	8.084	0.621555	6.8	3.8	13.095	7.77	3.09	1.92	0.22	0.095	59.35	23.55	14.65	1.7	0.75	8.39	0.18	2.49	1.22	24.9	0.24	18.6	0.15	63.5	10.5
CC	2	97	902	low	front	64	8	M	18	U	9.202	10.274	0.391883	3.7	5.7	11.54	5.46	4.605	1.21	0.1	0.165	47.3	39.9	10.5	0.9	1.4	5.78	0.72	6.05	2.56	16.6	0.083	33.2	0.17	29.7	17.2
CC	2	98	7083	low	front	64	8	M	18	U	7.169	2.088	0.183391	3.4	3.6	9.59	5.165	2.48	1.605	0.195	0.145	53.85	25.85	16.75	2.05	1.5	9.48	2.57	9.87	1.81	21	0.043	24.5	0.11	63.2	8.86
CC	2	99	9797	low	front	63	8	M	18	C	11.021	10.777	0.207888	5	5.4	8.515	3.05	3.685	1.525	0.16	0.095	35.8	43.3	17.9	1.9	1.1	7.55	1.01	9.59	1.98	16.2	0.19	29.3	0.079	36.2	23
CC	2	100	40277	low	front	63	8	M	18	C	5.885	15.484	0.316881	5.5	2.8	10.885	4.965	3.285	1.355	1.055	0.225	45.65	30.3	12.3	9.7	2.05	9.67	0.59	3.15	0.27	18.9	0.21	43.8	0.13	64.4	3.11
CC	2	101	4797	low	back	60	8	E	18	C	19.474	22.601	0.226569	0.6	8.3	15.565	8.205	2.34	2.085	2.62	0.315	52.75	15.05	13.4	16.8	2	5.1	1.09	6.05	1.59	24.3	0.19	44.8	0.28	51.7	4.97
CC	2	102	50384	low	back	60	8	E	18	C	6.42	10.696	0.426855	6	5.4	5.465	1.34	2.28	1.56	0.1	0.185	24.5	41.7	28.55	1.85	3.4	17.7	0.91	2.56	2.51	40.7	0.2	8.15	0.067	71.8	4.68
CC	2	103	73955	low	back	59	8	E	18	U	8.774	1.17	0.230546	2.2	3.5	5.61	1.79	2.7	0.98	0.065	0.075	31.95	48.15	17.45	1.15	1.3	6.7	0.21	9.79	1.08	11.8	0.12	52.4	0.048	51.4	4.82
CC	2	104	43506	low	back	59	8	E	18	U	11.663	9.007	0.641147	2.1	.	6.17	3.33	1.785	0.68	0.315	0.06	54	28.95	11.05	5.05	0.95	7.36	2.75	5.19	1.06	38.5	0.19	33.2	0.12	41.3	3.29
CC	2	105	27535	low	front	55	7	M	18	C	15.087	4.371	0.230062	5.4	3.8	12.965	5.29	5.15	2.025	0.105	0.395	40.75	39.7	15.6	0.85	3.1	7.16	1.6	5.9	1.91	11.7	0.17	41.9	0.27	29.6	17.4
CC	2	106	64365	low	front	55	7	M	18	C	7.49	11.787	0.294917	5	5.5	7.68	2.715	3.7	1.015	0.07	0.18	35.35	48.2	13.2	0.9	2.35	7.72	0.57	4.92	1.03	16.3	0.071	55.5	0.22	26.8	4.96
CC	2	107	12646	low	back	53	7	E	18	C	16.692	13.036	0.174197	6.4	3.1	9.25	4.32	3.475	1.085	0.25	0.12	46.75	37.55	11.7	2.7	1.3	7.93	1.07	5.38	1.39	17	0.073	48.3	0.16	35.2	9.64
CC	2	108	84767	low	back	53	7	E	18	C	9.737	2.688	0.318992	3.6	5.4	10.21	4.09	2.74	1.505	1.17	0.705	39.85	26.9	14.75	11.55	6.95	6.3	0.21	5.07	1.41	21.9	0.19	36	0.33	52.9	13.8
CC	2	109	77719	low	back	52	7	E	18	U	5.992	5.874	0.268403	6.7	7.8	10.645	5.11	3.515	1.555	0.32	0.145	48	33	14.65	3	1.35	11.1	0.74	13.1	2.1	16.3	0.12	31.7	0.073	42.3	13.1
CC	2	110	15715	low	back	52	7	E	18	U	9.095	.	0.206473	4.6	6.9	10.555	3.015	5.175	1.825	0.39	0.15	28.6	49	17.3	3.7	1.4	8.92	1.94	3.33	2.31	13.2	0.23	45.4	0.3	37.3	9.63
CC	2	111	4789	low	front	50	7	M	18	U	6.527	4.964	0.279857	6.1	3.5	10.665	5.19	3.525	1.69	0.2	0.06	48.6	33.05	15.85	1.9	0.6	4.04	0.59	3.29	2.37	13.8	0.51	64.3	0.4	42.3	3.6
CC	2	112	20478	low	front	50	7	M	18	U	10.807	14.505	0.232458	4.6	8.1	11.535	5.58	4.02	1.435	0.335	0.165	48.3	34.9	12.45	2.9	1.45	6.21	0.6	12.5	1.41	13.1	0.35	50.5	0.43	47	3.32
CC	2	113	40907	low	front	48	6	M	18	C	4.066	23.14	0.770398	7.4	7.1	29.75	20.205	4.895	3.18	1.095	0.375	67.85	16.45	10.7	3.7	1.3	13.2	1.27	2.86	0.63	33.1	0.46	33.1	0.37	69.3	3.8
CC	2	114	10298	low	front	48	6	M	18	C	12.733	6.695	0.250917	4.9	2.7	7.01	1.51	3.765	1.255	0.07	0.41	21.4	53.65	18	1	5.95	4.75	1.64	7.94	1.87	10.6	0.078	35	0.12	27.8	26.3
CC	2	115	15888	low	front	43	6	M	18	U	5.885	25.617	0.818168	4.4	5.7	11.7	7.06	3.465	0.955	0.08	0.14	60.3	29.65	8.15	0.7	1.2	15.4	4.95	16	2.47	19.7	0.29	36.9	0.24	30.8	4.05
CC	2	116	19052	low	front	43	6	M	18	U	3.638	9.793	0.227069	6.4	3.2	12.85	7.71	2.505	2.09	0.325	0.22	60	19.5	16.25	2.55	1.7	9.45	0.5	6.06	1.26	22.8	0.15	15.8	0.021	50.4	15
CC	2	117	9093	low	back	42	6	E	18	C	14.552	25.972	0.762312	4.1	5.3	11.44	6.47	3.09	1.045	0.655	0.18	56.75	27	9.1	5.6	1.55	3.53	1.36	2.47	1.08	9.28	0.12	67.9	0.23	36.7	8.93
CC	2	118	907	low	back	42	6	E	18	C	14.98	9.081	0.234591	5.9	3.4	11.095	4.625	4.79	1.25	0.145	0.285	41.65	43.15	11.25	1.35	2.6	9.08	2.29	2.97	1.96	14.2	0.21	53.2	0.73	19.8	10.3
CC	2	119	24437	low	back	41	6	E	18	U	5.35	6.094	0.234619	5	4.8	9.83	4.54	3.495	1.12	0.54	0.135	46.25	35.55	11.4	5.45	1.35	8.65	0.79	6.73	1.56	16.5	0.21	40.5	0.21	32.6	13.3
CC	2	120	69466	low	back	41	6	E	18	U	11.021	7.891	0.264846	5.8	5.8	9.23	4.09	3.52	1.27	0.28	0.07	44.2	38.15	13.8	3.05	0.8	5.69	0.23	8.03	0.84	14.8	0.19	36.2	0.14	59.4	8.17
CC	2	121	52276	low	back	37	5	E	18	U	8.56	7.068	1.17438	4.1	5.3	14.895	8.515	3.065	2.285	0.825	0.205	57.1	20.6	15.35	5.55	1.4	8.47	16.6	8.01	1.28	17.5	0.22	28.8	0.081	46.9	7.34
CC	2	122	94563	low	back	37	5	E	18	U	6.099	14.926	0.389405	6.5	1	8.665	3.535	3.28	1.49	0.245	0.115	40.75	37.9	17.2	2.8	1.35	14.7	0.13	2.69	0.46	18.5	0.067	36.5	0.017	57	5.81
CC	2	123	55856	low	front	36	5	M	18	U	4.387	3.626	0.161627	6.3	5.6	8.83	3.115	4.07	1.19	0.36	0.095	35.3	46.1	13.45	4.1	1.05	5.39	0.51	2.81	0.98	20.8	0.24	52.2	0.28	30.2	9.27
CC	2	124	64694	low	front	36	5	M	18	U	19.9	2.9	0.239818	4.2	3.9	6.94	2.315	2.875	1.4	0.05	0.3	33.25	41.45	20.15	0.75	4.4	12.9	1.58	10.4	1.69	43.4	0.2	15.4	0.099	50.1	5.36
CC	2	125	54404	low	front	35	5	M	18	C	1.605	0.986	0.230852	5.1	6.6	4.235	1.77	1.265	0.425	0.705	0.07	41.75	30	10.05	16.55	1.65	4.17	0.55	1.49	2.47	23.7	0.043	42	0.073	27.2	8.58
CC	2	126	366	low	front	35	5	M	18	C	11.663	6.017	0.251966	5.1	5.5	9.07	3.89	2.82	1.335	0.85	0.175	42.9	31.1	14.75	9.3	1.95	10.8	1.15	17.7	2.21	11.8	0.42	38.7	0.42	41.9	6.19
CC	2	127	86534	low	back	33	5	E	18	C	3.745	2.99	0.283008	7.1	5.4	9.49	2.875	4.215	2.055	0.195	0.15	30.35	44.4	21.65	2.05	1.55	7.28	1.1	3.82	1.4	19.7	0.1	45.6	0.13	33.1	12.2
CC	2	128	97402	low	back	33	5	E	18	C	28.569	4.268	0.291706	2.9	5.4	8.045	3.96	2.195	1.405	0.19	0.295	49.15	27.3	17.5	2.35	3.7	11.9	2.64	13	2.06	17.3	0.36	39	0.25	45.4	4.95
T0	1	1	48454	up	back	4	1	E	6	U	11.24	4.672	0.529269	4.9	4.5	5.74	1.645	2.635	0.79	0.545	0.125	28.65	45.9	13.8	9.5	2.15	6.1	1.24	5.14	0.49	14.3	0	54.4	0.24	31.8	8
T0	1	2	4796	up	back	4	1	E	6	U	32.74	9.1	0.251038	4	5.7	5.505	2.005	2.11	1.055	0.105	0.23	36.5	38.3	19.15	1.9	4.15	2.51	1.59	4.28	1.71	8.72	0	48.6	0.13	46.3	8.07
T0	1	3	85085	low	back	6	1	M	6	C	11.77	8.713	0.201392	4.4	5.9	18.48	7.825	4.37	2.69	3.365	0.23	42.35	23.65	14.55	18.2	1.25	9.97	0.95	10.2	1.5	20.2	0.18	30.2	0.15	48.9	9.15
T0	1	4	884	low	back	6	1	M	6	C	2.354	6.155	0.505143	3.8	3.3	5.335	1.78	2.245	0.97	0.24	0.1	33.4	42.05	18.2	4.5	1.85	3.13	0	2.3	1.6	10.7	0	65.6	0.21	38.5	4.34
T0	1	5	59787	up	back	7	1	E	6	C	14.873	5.982	0.20459	5.6	3.9	6.27	1.725	3.37	0.82	0.26	0.095	27.45	53.75	13.1	4.15	1.55	10.1	0.81	8.5	1.34	8.95	0.16	53	0.33	27.5	8.22
T0	1	6	73475	up	back	7	1	E	6	C	6.527	2.245	0.235439	5.7	4.7	10.57	5.405	2.715	1.56	0.695	0.195	51.25	25.65	14.75	6.55	1.8	13.3	1.58	13.4	1.18	22.4	0.16	31.5	0	46.7	3.43
T0	1	7	73981	low	back	2	1	M	6	U	4.601	11.767	0.216299	4.9	5.6	9.83	3.275	4.57	1.435	0.35	0.2	33.3	46.5	14.6	3.55	2.05	11.2	0.59	4.51	1.13	25.1	0.14	24.7	0.13	32.9	14.1
T0	1	8	45400	low	back	2	1	M	6	U	4.922	10.967	0.216893	4.9	11.7	13.665	5.015	5.865	1.81	0.75	0.225	36.65	42.95	13.25	5.5	1.65	7.88	0.24	3.1	0.9	11.2	0.041	63.5	0.22	33.6	3.92
T0	1	9	29559	up	back	10	2	E	6	C	13.696	5.001	0.292578	3.7	4.6	7.975	2.72	3.745	1.225	0.095	0.19	34.1	46.95	15.35	1.2	2.4	17.9	1.07	5.62	1.75	27.3	0.1	26.7	0.06	37.1	8.77
T0	1	10	57771	up	back	10	2	E	6	C	15.73	13.884	0.276885	4.1	4.4	8.51	4.095	3.195	0.86	0.2	0.16	48.15	37.55	10.1	2.35	1.85	9.43	0.6	5.77	2.31	14.7	0.19	53	0.53	23	5.2
T0	1	11	37002	low	back	13	2	M	6	U	3.531	4.035	0.310853	6.1	6.3	4.42	1.04	2.355	0.855	0.085	0.085	23.65	53.2	19.35	1.9	1.9	11.5	1.48	22.1	0.84	13.9	0.11	24.3	0.031	47.5	8.32
T0	1	12	37558	low	back	13	2	M	6	U	3.75	6.017	0.328791	5.3	5.9	9.905	3.825	3.61	1.305	0.93	0.235	38.75	36.4	13.15	9.35	2.35	8.78	0.7	15.7	1.69	7.27	0.49	27.5	0	26.9	27.1
T0	1	13	16314	low	back	14	2	M	6	C	1.177	2.903	0.416283	4.8	3.3	8.28	2.1	4.135	1.2	0.69	0.155	25.35	49.95	14.5	8.35	1.85	7.01	0.47	5.19	0.81	12.1	0.043	42.6	0.17	36	9.37
T0	1	14	80713	low	back	14	2	M	6	C	7.704	12.175	0.356261	6.3	5.5	8.81	3.325	3.49	1.295	0.485	0.215	37.7	39.6	14.7	5.55	2.45	3.28	1.8	1.94	0.87	7.18	0.11	69.1	0.4	29.3	11.6
T0	1	15	37561	up	back	15	2	E	6	U	16.05	12.736	0.256563	6.3	3.3	4.115	2.065	1.085	0.475	0.385	0.105	50.15	26.4	11.55	9.35	2.55	19.7	0.18	2.31	0	42.6	0.039	8.3	0	35.2	13
T0	1	16	61215	up	back	15	2	E	6	U	20.865	14.371	0.337833	5.3	4.5	4.47	0.98	2.41	0.79	0.16	0.13	21.95	53.9	17.65	3.6	2.9	7.8	0.25	8.93	2.21	13.8	0	51.2	0.066	26.1	7.5
T0	1	17	75185	up	back	18	3	E	6	C	17.976	6.117	0.175732	3.6	4.8	5.06	1.145	2.75	0.725	0.255	0.185	22.65	54.35	14.35	5	3.65	10.9	0.65	4.92	1.02	14.9	0.077	50.5	0.2	32.9	5.81
T0	1	18	16316	up	back	18	3	E	6	C	7.597	23.182	0.353926	3.4	5.2	12.555	6.1	3.395	1.71	1.11	0.24	48.55	27.05	13.6	8.85	1.95	3.01	0.95	17.1	2.13	14	0.12	40.5	0.14	43.3	6.62
T0	1	19	56823	low	back	21	3	M	6	C	16.264	6.511	0.577284	1.5	6	13.595	5.585	2.77	2.28	2.66	0.3	41.15	20.35	16.75	19.55	2.2	8.8	0.47	4.75	1.68	39.7	0.24	27.2	0.17	64	3.17
T0	1	20	95180	low	back	21	3	M	6	C	6.206	1.326	0.789265	4.6	3.3	13.16	6.19	3.395	2.135	1.255	0.185	47.1	25.8	16.2	9.5	1.4	3.18	0.85	6.88	1.45	24.8	0.079	31.5	0.23	58.5	6.32
T0	1	21	8748	up	back	22	3	E	6	U	11.128	18.379	0.299857	2	7.6	9.54	3.91	4.065	0.88	0.465	0.22	41	42.6	9.2	4.9	2.3	6.38	0.43	3.17	0.95	17.2	0.17	52.7	0.17	30.7	6.83
T0	1	22	40289	up	back	22	3	E	6	U	9.309	6.264	0.216893	4.8	5.5	5.98	1.89	2.9	0.75	0.32	0.12	31.7	48.5	12.45	5.3	2.05	8.77	0.94	2.65	1.55	9.76	0	53.9	0.025	30.7	9.39
T0	1	23	27492	low	back	24	3	M	6	U	8.774	7.682	0.34772	3.2	4.3	8.7	4.07	2.33	0.82	0.675	0.805	46.7	26.8	9.45	7.75	9.3	9.23	3.52	3.47	2	20.3	0.095	38.1	0.15	43.2	2.49
T0	1	24	4792	low	back	24	3	M	6	U	14.231	13.312	0.289676	3.5	6.6	5.73	2.005	2.555	0.85	0.18	0.14	35	44.6	14.85	3.15	2.4	5.95	0.82	6.73	1.64	19.3	0	44	0.056	45.7	8.41
T0	1	25	75195	up	back	26	4	E	6	C	6.741	28.437	0.233031	4.4	5.6	6.89	3.185	1.93	0.895	0.77	0.11	46.3	28.1	13	11.05	1.55	9.59	0.52	4.16	1.05	16.9	0.12	30.6	0.14	51.9	7.33
T0	1	26	79803	up	back	26	4	E	6	C	15.836	16.487	0.368134	5.8	6.5	5.35	1.94	2.02	0.845	0.37	0.175	36.2	37.8	15.8	6.95	3.25	6.54	1.03	5.47	0.67	19.5	0.099	35.8	0.15	33.7	9.77
T0	1	27	35951	up	back	29	4	E	6	U	5.457	11.241	0.183026	2.2	3.7	6.515	1.815	3.245	1.24	0.12	0.095	27.9	49.8	19.05	1.8	1.45	10.3	0.51	5.99	1.92	20.9	0.29	40.8	0.31	41.2	8.9
T0	1	28	37559	up	back	29	4	E	6	U	10.7	22.312	0.315081	4.5	3.4	8.875	3.11	3.9	1.27	0.465	0.13	35.05	43.95	14.3	5.25	1.45	6.42	0.98	8.1	1.97	21	0.047	37.1	0.19	37.2	11.5
T0	1	29	69596	low	back	30	4	M	6	U	10.486	3.067	0.303003	5	2.8	3.42	1.775	1.055	0.385	0.115	0.09	51.9	30.8	11.3	3.35	2.65	4.36	0.88	7.58	1.86	13.6	0.042	59.8	0.18	38.7	3.51
T0	1	30	87499	low	back	30	4	M	6	U	8.667	17.707	0.287668	5	8	9.7	4.33	3.31	1.245	0.64	0.175	44.65	34.1	12.85	6.6	1.8	6.15	0.62	7.08	1.12	18.5	0.052	52.8	0.11	42.9	3.79
T0	1	31	73477	low	back	32	4	M	6	C	2.782	9.14	0.212777	2.9	6.3	7.32	3.365	2.49	1.135	0.17	0.16	46	34	15.5	2.3	2.2	9.53	1.62	10.5	1.46	11.5	0.29	48.5	0	54.6	4.4
T0	1	32	34990	low	back	32	4	M	6	C	7.49	3.574	0.251857	3.4	5	16.615	9.32	3.59	2.27	1.1	0.335	56.1	21.65	13.65	6.6	2	4.7	0.61	19.7	1.4	10.7	0	26	0.1	62.6	6.76
T0	1	33	22185	low	front	1	1	E	18	C	15.301	10.842	0.462313	3.1	8.6	10.91	4.47	3.955	1.785	0.565	0.135						7.79	0.84	7.97	2.08	15.2	0.32	38.3	0.23	52.6	4.01
T0	1	34	53452	low	front	1	1	E	18	C	25.252	17.094	0.396351	4.4	6.1	5.565	2.56	1.435	0.985	0.26	0.325	45.85	25.8	17.75	4.7	5.9	11.2	0.49	7.79	1.14	22.6	0.11	31.5	0.045	53.9	4.91
T0	1	35	29396	low	front	3	1	E	18	U	8.667	10.664	0.23622	3.4	6.4	10.235	5.005	3.71	0.985	0.44	0.095	48.9	36.25	9.6	4.3	0.95	5.5	0.5	11.1	0.99	29.8	0.08	32.4	0.044	31.5	6.53
T0	1	36	14012	low	front	3	1	E	18	U	11.235	9.292	0.44094	4.7	6.3	6.805	3.335	2.045	1.04	0.19	0.195	48.95	30.1	15.3	2.8	2.85	10.3	0.39	9.12	1.11	18.4	0.16	33.6	0.13	47.5	7.49
T0	1	37	50349	up	front	5	1	M	18	C	4.92	15.02	0.633293	4.8	6	7.82	4.01	2.515	1.06	0.15	0.085	51.25	32.15	13.55	1.95	1.1	11	1.21	6.41	2.29	24.3	0.24	35.2	0.21	56	3.7
T0	1	38	39648	up	front	5	1	M	18	C	11.449	3.979	0.2134	5.3	4.8	6.065	2.13	2.585	1.015	0.235	0.1						9.8	0.52	4.71	1.56	21	0.087	31.7	0.019	54.3	10.2
T0	1	39	61024	up	front	8	1	M	18	U	14.231	9.67	0.978771	1.8	5.8	8.765	3.3	3.81	1.13	0.34	0.185	37.65	43.5	12.9	3.85	2.1	8.48	2.82	5.75	1.68	36.9	0.27	33.9	0.19	32.7	3.57
T0	1	40	28878	up	front	8	1	M	18	U	16.8	8.31	0.522598	4.9	5	11.54	4.745	4.61	1.56	0.515	0.11	41.15	39.95	13.5	4.45	0.95	7.8	3.19	4.26	1.84	12.7	0	58.6	0.12	30.1	4.81
T0	1	41	93	low	front	9	2	E	18	U	21.507	4.303	0.227276	2.5	5	6.995	0.765	4.88	1.15	0.085	0.115	11	69.75	16.4	1.2	1.65	11.4	0.13	3.99	2.2	20.7	0	36.5	0	9.76	18.9
T0	1	42	72853	low	front	9	2	E	18	U	7.383	8.875	0.249909	6.3	6.5	12.6	6.05	3.395	2.11	0.925	0.12	48	26.95	16.75	7.35	0.95	10.9	2.81	10.1	1.65	20.9	0.18	17.1	0.24	52.4	13.8
T0	1	43	93818	up	front	11	2	M	18	C	12.31	22.566	0.330174	6.6	5	12.005	5.18	4.77	1.74	0.13	0.185	43.15	39.7	14.5	1.1	1.55	3.66	2.07	4.92	0.77	8.55	0	62.5	0.063	44.5	2.87
T0	1	44	65450	up	front	11	2	M	18	C	7.49	58.122	1.86405	1.9	6.2	24.07	12.42	2.215	3.145	6.19	0.1	51.65	9.2	13.05	25.7	0.4	8.47	3.38	12	1.95	16.3	0.39	21.2	0.1	72.1	4.73
T0	1	45	45401	up	front	12	2	M	18	U	5.35	6.735	0.604269	4.3	2.9	7.76	2.615	3.18	0.99	0.885	0.09	33.75	40.95	12.75	11.4	1.15	12.4	1.34	5.22	1.88	20.4	0.15	37.2	0.28	38.7	5.93
T0	1	46	48149	up	front	12	2	M	18	U	8.667	15.216	0.292525	3.7	3.6	2.23	0.465	1.175	0.26	0.285	0.045	20.5	53.5	11.75	12.2	2.05	5.17	1.9	6.94	2.84	8.33	0	60.3	0.12	37	11.4
T0	1	47	96635	low	front	16	2	E	18	C	4.601	6.909	0.794146	4.4	4.8	11.43	6.55	2.285	1.505	0.91	0.18	57.35	19.95	13.2	7.95	1.55	12	0.86	15.6	2.32	18	0.23	12.2	0.094	51.8	8.19
T0	1	48	16664	low	front	16	2	E	18	C	10.058	9.162	0.4032	4.5	4.8	11.33	5.085	3.865	0.995	1.16	0.225	44.85	34.15	8.8	10.25	1.95	6.78	0.26	9.56	1.49	16.8	0.34	39.6	0.39	24.4	11.7
T0	1	49	16560	up	front	17	3	M	18	U	9.844	19.781	0.20597	3.4	6	4.57	0.95	2.7	0.7	0.09	0.13	20.8	59.1	15.3	1.95	2.85	7.98	1.26	4.04	0.41	18.6	0.3	41.7	0.43	28.6	17
T0	1	50	6497	up	front	17	3	M	18	U	14.552	25.841	0.208455	4.8	10.4	11.55	5.175	3.7	1.14	1.295	0.24	44.85	32.05	9.85	11.2	2.05	9.74	0.33	3.56	1.08	25.6	0.15	38.9	0.15	30.9	8.08
T0	1	51	42558	low	front	19	3	E	18	C	8.025	9.516	0.239441	4.6	6.6	11.96	6.645	2.62	1.575	1.02	0.1	55.6	21.9	13.15	8.55	0.8	6.72	2.53	8.26	1.9	10.5	0.04	34.6	0.17	45.1	15.2
T0	1	52	50213	low	front	19	3	E	18	C	21.079	17.303	0.215278	8.4	5.2	7.95	3.34	2.655	1.2	0.5	0.255	41.95	33.35	15.05	6.35	3.3	13.7	0.68	3.64	1.27	17.8	0.46	40.3	0.12	38.7	12.8
T0	1	53	3568	low	front	20	3	E	18	U	8.132	14.917	0.217776	5.5	6.9	9.03	4.775	2.715	1.005	0.375	0.16	52.9	30.05	11.15	4.15	1.75	12.1	0.89	19.9	1.57	17.3	0.16	26.2	0.076	37.2	6.13
T0	1	54	40290	low	front	20	3	E	18	U	8.346	17.648	0.282132	4.5	4.8
T0	1	55	66191	up	front	23	3	M	18	C	8.346	8.614	2.20569	3.3	9.9	14.975	5.86	3.97	2.92	2.04	0.185	39.15	26.5	19.5	13.65	1.2	2.62	2.55	11.4	2.17	14	0.32	53.9	0.25	61.4	2.68
T0	1	56	75270	up	front	23	3	M	18	C	9.523	3.178	0.188976	5.1	5.6	7.08	3.395	2.35	0.86	0.305	0.17	47.95	33.2	12.15	4.3	2.4	10.1	0.31	5.94	1.34	25.4	0.14	33.9	0.14	45.7	3.55
T0	1	57	888	up	front	27	4	M	18	C	12.412	16.437	0.459046	2.5	3.9	9.8	3.095	3.97	1.28	1.17	0.285	31.6	40.6	13.05	11.85	2.9	2.62	3.16	3.48	2.22	11.5	0.15	52.3	0.91	31.3	16.2
T0	1	58	45885	up	front	27	4	M	18	C	13.16	40.594	0.535769	2.5	3.7	17.895	10.77	1.53	3.49	2.005	0.1	60.2	8.55	19.5	11.2	0.55	4.75	0.54	7.16	2.24	21.9	0.19	11.6	0.021	76	1.85
T0	1	59	45349	low	front	28	4	E	18	C	8.346	10.524	0.305169	6.3	4.1	7.345	2.34	3.235	1.095	0.535	0.14	31.85	44.05	14.9	7.3	1.9	8.01	0.58	10.9	0.85	13.7	0	49.3	0.14	41.7	5.56
T0	1	60	57698	low	front	28	4	E	18	C	13.91	13.62	0.290403	5.5	4.6	9.92	3.305	4.72	1.475	0.07	0.35	33.35	47.5	14.9	0.7	3.55	11	2.3	8.89	1.95	16	0.13	38.2	0.29	35.2	16.6
T0	1	61	72816	low	front	25	4	E	18	U	5.564	17.086	0.316424	5	4	5.64	2.475	2.44	0.54	0.13	0.055	43.85	43.25	9.55	2.35	1	8.01	0.73	11	1.73	28	0.2	24.1	0.11	25.5	10.9
T0	1	62	31606	low	front	25	4	E	18	U	10.593	25.756	0.238181	5.9	3.1	9.74	5.335	3.03	1.03	0.11	0.235	54.65	31.15	10.6	1.15	2.45	7.57	0.72	4.64	2.65	20	0.048	35.2	0.096	25.7	12
T0	1	63	69635	up	front	31	4	M	18	U	10.058	12.94	0.3411	2.2	4.2	8.66	3.05	2.01	2.13	1.31	0.16	35.35	23.2	24.55	15.05	1.85	10.5	1.95	4.37	1.91	17.3	0.27	15	0.15	65.6	12.5
T0	1	64	45403	up	front	31	4	M	18	U	2.889	1.543	1.60981	6.8	5.6	10.775	4.9	3.335	1.835	0.545	0.16	45.45	30.95	17	5.1	1.5	13	0.4	1.72	1.2	23.3	0.13	20.2	0.22	77.8	5.36
T0	2	65	64693	up	back	62	8	M	6	C	19.795	5.083	0.364673	1.7	3.1	7.085	1.525	2.885	2.215	0.33	0.13	21.6	40.7	31.25	4.65	1.8	4.8	1.18	8.95	2.31	31.7	0.24	16.5	0.065	61.9	8.79
T0	2	66	73311	up	back	62	8	M	6	C	28.783	6.801	0.215763	5.1	5.4	7.965	3.795	2.715	0.91	0.215	0.33	47.65	34.1	11.4	2.7	4.15	5.34	0.46	5.75	0.77	14.9	0	56.9	0.07	44.7	3.7
T0	2	67	1564	up	front	61	8	E	6	U	27.606	8.582	0.23735	6.9	5.9	9.26	4.08	3.28	1.305	0.365	0.23	44.05	35.45	14.1	3.95	2.45	4.74	0.95	13.1	1.88	16.6	0.1	45.5	0.27	33.7	5.24
T0	2	68	63014	up	front	61	8	E	6	U	7.918	2.532	0.302627	2.8	6	10.15	4.92	2.555	2.04	0.495	0.14						9.88	0.91	5.92	2.12	28.4	0.22	22.1	0.076	69.4	6.13
T0	2	69	95247	up	front	58	8	E	6	C	11.877	13.016	0.379681	3.8	9.9	10.575	4.67	3.365	1.665	0.74	0.135	44.15	31.85	15.75	7	1.25	8.55	0.18	9.45	1.98	26.3	0.32	38.2	0.24	50.8	3.04
T0	2	70	94759	up	front	58	8	E	6	C	6.634	2.451	0.338101	4.9	5.1	8.315	3.49	3.07	1.245	0.165	0.345	41.95	36.95	15	1.95	4.15	3.13	0.58	12.9	2.23	17.1	0.23	42.5	0.2	42.3	7.22
T0	2	71	50387	up	back	57	8	M	6	U	8.881	10.96	0.482946	5.1	4.1	7.955	2.94	2.64	1.945	0.315	0.115	36.95	33.2	24.45	3.95	1.45	11.2	0.21	2.38	1.94	22.5	0.049	51.4	0.13	55.5	1.57
T0	2	72	29185	up	back	57	8	M	6	U	10.165	4.94	0.40562	6.4	3.2	8.745	2.985	3.495	1.715	0.425	0.125	34.1	39.95	19.65	4.85	1.45	3.74	1.44	10.1	1.75	9.47	0.13	57	0.39	48.9	5.32
T0	2	73	50917	up	front	56	7	E	6	C	9.844	1.813	0.681282	5.5	4.4	9.4	3.06	4.21	1.44	0.37	0.32	32.45	44.8	15.35	3.95	3.45	6.05	1.1	3.71	1.61	15.1	0.17	52.2	0.26	27.8	6.86
T0	2	74	1624	up	front	56	7	E	6	C	12.198	1.632	0.534754	3.5	7.6	6.945	2.135	3.81	0.815	0.075	0.11	30.7	54.9	11.7	1.1	1.6	2.44	1.54	4.42	1.8	10.7	0.16	66.9	0.22	25.8	2.81
T0	2	75	14018	up	back	54	7	M	6	C	5.778	4.043	0.303258	3.2	3.7	9.86	4.295	3.63	1.205	0.52	0.21	43.55	36.8	12.25	5.25	2.15	6.3	0.68	4.83	2.34	15.3	0.052	51.3	0.23	35.6	7.95
T0	2	76	52531	up	back	54	7	M	6	C	6.099	8.153	0.968117	2.4	3.1	16.645	8.77	4.985	1.495	0.96	0.435	52.7	29.95	8.95	5.75	2.65	9.82	0.4	3.91	0.7	27.7	0.17	47.3	0.22	30.3	3.88
T0	2	77	80791	up	back	51	7	M	6	U	6.527	2.624	0.199983	4.4	5.2	11.885	3.43	6.285	1.64	0.255	0.275	29.05	52.95	13.65	2.1	2.25	3.23	0	8.55	0.67	10.9	0	54.1	0.012	23.7	13
T0	2	78	60361	up	back	51	7	M	6	U	3.531	1.292	0.222384	5.3	3.8	9.915	3.66	4.635	1.075	0.285	0.26	36.95	46.75	10.85	2.85	2.6	6.83	0.58	9.25	1.14	13.4	0.22	51.4	0.35	40.9	6.99
T0	2	79	88053	up	front	49	7	E	6	U	13.696	8.997	0.791777	4.2	3.2	8.255	3.235	2.935	1.465	0.34	0.28	39.2	35.6	17.75	4.1	3.35	6.99	2.99	15.7	1.92	27.9	0.83	32.2	0.2	59.5	4.07
T0	2	80	15269	up	front	49	7	E	6	U	4.387	11.91	0.19659	4.9	6.9	5.865	1.68	2.87	0.845	0.38	0.09	28.65	48.95	14.4	6.45	1.55	2.53	0.88	5.01	2.55	9.88	0	63.7	0.16	37.7	6.14
T0	2	81	9973	up	front	47	6	E	6	C	45.796	3.593	0.244978	3.2	4.6	6.02	1.865	2.895	0.895	0.285	0.08	30.95	48.1	14.9	4.75	1.3	4.35	2.84	12.4	1.65	18.9	0.11	41.9	0.086	37.4	9.54
T0	2	82	57776	up	front	47	6	E	6	C	11.877	6.424	0.493982	3.7	5.1	7.995	3.175	3.53	0.845	0.225	0.22	39.7	44.2	10.55	2.8	2.75	7.1	0.5	4.77	1.69	17.4	0.27	51.6	0.33	32.3	4.45
T0	2	83	40276	up	front	46	6	E	6	U	4.922	14.095	0.432553	5.9	5.7	8.63	2.91	2.255	1.65	1.485	0.33	34.3	26.5	18.45	17	3.75	10.4	1.11	7.55	1.86	20.2	0.16	31.8	0.12	55.4	8.29
T0	2	84	91794	up	front	46	6	E	6	U	8.453	0.299	0.345271	3.6	4.2	9.165	4.32	2.515	1.395	0.44	0.495	47.05	27.5	15.2	4.8	5.45	8.2	0.7	8.27	2.29	19.7	0.092	48.4	0.14	50.8	5.12
T0	2	85	9592	up	back	45	6	M	6	C	17.441	3.355	0.22373	2.9	3.8	9.16	3.185	4.24	1.385	0.105	0.245	34.75	46.3	15.1	1.15	2.7	4.76	2.67	10.2	1.71	17.8	0.13	35.8	0.18	41.7	13.9
T0	2	86	23579	up	back	45	6	M	6	C	4.28	9.697	0.268412	4.4	4.9	8.73	4.67	2.56	1.005	0.205	0.29	53.45	29.3	11.55	2.35	3.35	8.86	2.58	7.29	2.09	21.2	0.13	42.6	0.13	41	6.72
T0	2	87	24435	up	back	44	6	M	6	U	5.671	3.441	0.382003	2.1	6.3	4.66	1.445	1.825	1.11	0.11	0.17	31	39.15	23.85	2.35	3.65	3.73	2.31	7.66	2.62	19.3	0.15	42.1	0.22	54.7	6.52
T0	2	88	895	up	back	44	6	M	6	U	13.375	0.628	0.251388	5.4	7.3	8.055	2.87	3.465	0.98	0.555	0.185	35.6	43	12.2	6.9	2.3	5.87	1.23	3.39	2.06	16	0.2	46.7	0.35	22.7	17.7
T0	2	89	29184	up	back	40	5	M	6	C	3.852	5.806	0.382003	4.5	1.9	7.155	2.54	2.63	1.26	0.56	0.165	35.5	36.75	17.6	7.85	2.3	3.85	1.32	8.4	2.29	8.78	0.46	64.4	0.43	49.6	2.07
T0	2	90	88056	up	back	40	5	M	6	C	7.383	5.322	0.298868	4.7	6.3	7.74	3.8	2.805	0.855	0.17	0.11	49.05	36.25	11.05	2.2	1.45	4.15	0.26	5.68	1.52	12.9	0.029	55	0.17	42	7.94
T0	2	91	64432	up	front	39	5	E	6	U	11.128	4.955	0.22185	4.4	5.1	6.68	2.695	2.86	0.725	0.25	0.15	40.4	42.8	10.85	3.75	2.2	4.94	0.93	7.7	1.87	17.2	0.16	52	0.17	33	6.35
T0	2	92	21429	up	front	39	5	E	6	U	10.165	0.882	0.2348	6.4	4.8	10.68	2.92	4.225	1.81	1.445	0.28	27.4	39.55	16.95	13.5	2.6	4.39	1.51	10.8	2.02	10.5	0.047	47.3	0.3	54.2	4.45
T0	2	93	75201	up	back	38	5	M	6	U	4.28	6.165	0.197788	5.3	4.1	9.515	3.31	3.87	1.43	0.72	0.185	34.8	40.7	15	7.55	1.95	4.36	0.31	8.51	1.26	23.2	0.26	35.4	0.053	62.4	6.76
T0	2	94	54405	up	back	38	5	M	6	U	8.025	0.888	0.186123	4.7	2.8	5.22	1.235	2.69	0.9	0.26	0.135	23.7	51.55	17.25	4.95	2.55	7.89	0.55	5.39	2.95	26.1	0.12	38.1	0.091	47.1	4.62
T0	2	95	19960	up	front	34	5	E	6	C	10.914	11.381	0.202511	1.3	5.2	7.55	2.49	2.235	1.35	1.16	0.315	33.05	29.6	17.85	15.35	4.15	3.71	2.22	12.9	2.47	15.9	0.2	50.3	0.19	46.4	3.86
T0	2	96	80573	up	front	34	5	E	6	C	9.844	11.74	0.463916	6.9	7.1	9.775	4.63	2.955	1.355	0.72	0.115	47.35	30.25	13.85	7.4	1.15	7.72	0.49	5.78	1.43	24.3	0.48	20.3	0.23	55.9	11.5
T0	2	97	902	low	front	64	8	M	18	U	20.33	3.593	0.273405	4.2	6.1	10.69	6.2	3.335	0.835	0.21	0.11	58	31.25	7.8	1.95	1	7.97	1.17	10.6	1.83	21.8	0	34.7	0.19	39.2	8.83
T0	2	98	7083	low	front	64	8	M	18	U	19.902	5.214	0.285937	3.5	5.8	6.325	2.795	1.905	1.25	0.295	0.08	44.1	30.15	19.75	4.7	1.3	5.53	2.26	12.2	1.7	23.3	0.19	30.3	0.024	63.1	6.51
T0	2	99	9797	low	front	63	8	M	18	C	13.482	4.569	0.257637	5.3	5.8	7.96	2.765	3.455	1.43	0.21	0.1	34.7	43.4	17.95	2.65	1.3	8.5	1.35	17.8	2.05	18.4	0.038	29.9	0.12	43.9	12.5
T0	2	100	40277	low	front	63	8	M	18	C	8.132	8.003	0.27592	5	5.6	11.68	5.65	3.165	2.32	0.42	0.125	48.4	27.1	19.85	3.6	1.05	8.12	0.69	1.98	1.21	17.5	1.31	46.6	0.99	65.8	2.55
T0	2	101	4797	low	back	60	8	E	18	C	22.58	11.522	0.558989	0.4	5.9	12.345	5.84	2.48	1.94	1.935	0.15	47.25	20.1	15.75	15.7	1.2	6.92	0.61	8.39	1.72	27	0.094	41.6	0.12	60.9	2.92
T0	2	102	50384	low	back	60	8	E	18	C	8.453	20.763	0.692199	5.9	4	6.44	2.045	2.555	1.575	0.18	0.085	31.7	39.7	24.45	2.8	1.35	17.9	1.06	2.13	1.77	44.6	0.28	5.44	0	68.5	4.58
T0	2	103	73955	low	back	59	8	E	18	U	9.523	22.017	0.20549	2.6	5.9	5.2	1.405	2.715	0.905	0.09	0.085	27	52.2	17.4	1.75	1.65	6.87	0.37	8.58	0.67	11.5	0.05	54	0.25	48.4	3.94
T0	2	104	43506	low	back	59	8	E	18	U	11.021	6.966	0.701456	1.9	5.7	5.73	3.24	1.42	0.475	0.55	0.045	56.65	24.75	8.25	9.55	0.8	3.54	3.31	8.44	1.21	30.1	0.32	48	0.27	35.5	1.31
T0	2	105	27535	low	front	55	7	M	18	C	31.137	1.267	0.212091	5.1	4	8.4	2.745	4.1	1.235	0.175	0.145	32.7	48.8	14.7	2.05	1.75	4.92	0.84	5.82	2.19	17.6	0.051	44.3	0.088	35.4	9.46
T0	2	106	64365	low	front	55	7	M	18	C	6.634	6.467	0.241698	4.9	2.9	6.96	3.025	3.07	0.665	0.105	0.095	43.5	44.1	9.55	1.5	1.35	7.01	1.07	5.2	1.11	17.6	0.16	58.4	0.34	26.6	3.75
T0	2	107	12646	low	back	53	7	E	18	C	18.725	11.685	0.168468	6.2	6.6	7.43	3.045	3.475	0.59	0.19	0.13	40.95	46.8	7.95	2.55	1.75	7.26	0.79	2.72	1.62	15	0.14	60.4	0.2	22.1	7.14
T0	2	108	84767	low	back	53	7	E	18	C	13.696	4.77	0.290596	3.1	5.5	7.05										2.1	7.26	0.32	5.15	1.49	24.1	0.089	41	0.035	63.7	5.58
T0	2	109	77719	low	back	52	7	E	18	U	7.49	10.763	0.309727	5.7	4	8.095	3.255	2.995	1.52	0.18	0.145	40.2	37	18.75	2.25	1.8	8.3	0.82	13.9	1.98	8.17	0.12	40.5	0.091	51.8	11
T0	2	110	15715	low	back	52	7	E	18	U	11.663	3.088	0.144552	4.1	5.4	9.275	1.99	5.605	1.34	0.16	0.18						12.6	2.53	4.49	1.31	18.3	0.21	41.9	0.2	31.3	11.7
T0	2	111	4789	low	front	50	7	M	18	U	9.309	5.739	0.207886	5.7	5.5	7.12	1.62	3.97	1.29	0.065	0.175	22.7	55.8	18.1	0.95	2.45	9.69	1.14	3.24	1.34	16.4	0.27	57.4	0.31	39.3	2.93
T0	2	112	20478	low	front	50	7	M	18	U	9.844	6.393	0.217544	4.5	3.6	9.905	4.245	3.94	1.1	0.35	0.27	42.85	39.75	11.1	3.55	2.75	3.2	0.31	7.46	1.78	11.1	0.21	63.2	0.54	41.4	2.56
T0	2	113	40907	low	front	48	6	M	18	C	7.276	4.978	2.43714	7	4.6	12.35	4.62	5.315	1.88	0.245	0.29	37.45	43	15.2	2	2.35	10.6	0.68	2.73	1.52	23.3	1.14	50.6	0.94	46.5	4.13
T0	2	114	10298	low	front	48	6	M	18	C	18.3	2.526	0.178643	4.7	9.9	7.13	2.555	3.105	0.99	0.1	0.38	35.8	43.6	13.9	1.4	5.3	6.99	2.26	13.4	1.37	14.9	0.11	34.4	0.047	33.8	17.3
T0	2	115	15888	low	front	43	6	M	18	U	15.515	17.103	0.492497	4.8	7.4	17.3	11.41	3.435	1.16	1.12	0.175	66	19.85	6.7	6.45	1	11.2	3.75	14.5	2.74	17.1	0.27	46.5	0.45	28.8	1.72
T0	2	116	19052	low	front	43	6	M	18	U	5.778	6.252	0.264766	5.8	6	5.16	1.68	1.945	1.295	0.135	0.105	32.6	37.7	25.1	2.6	2	4.99	0.32	7.58	1.11	19.3	0.16	35.7	0.085	45.6	14.4
T0	2	117	9093	low	back	42	6	E	18	C	12.95	26.653	0.216318	3.7	5.9	7.27	3.185	2.09	0.65	1.14	0.205	43.85	28.8	8.95	15.65	2.75	5.37	2.12	5.34	2.2	15.2	0.081	60	0.11	31.8	4.73
T0	2	118	907	low	back	42	6	E	18	C	27.713	12.848	0.201919	5.3	3.7	8.35	3.91	3.265	0.785	0.18	0.21	46.8	39.1	9.45	2.15	2.5	7.85	1.42	5.45	2	15.8	0.25	52.1	0.44	21.7	10.2
T0	2	119	24437	low	back	41	6	E	18	U	6.527	5.495	0.182652	5.1	8.8	5.4	1.095	3.185	0.825	0.14	0.155	20.25	59	15.3	2.6	2.85	9.92	1.31	5.92	1.51	19.4	0.21	42.5	0.18	30.4	11.7
T0	2	120	69466	low	back	41	6	E	18	U	7.597	11.717	0.206157	5.6	6.2	6.88	2.38	3.41	0.91	0.1	0.08	34.5	49.6	13.2	1.5	1.2	9.21	0.57	3.96	0.36	22.6	0.13	41.6	0.095	41.6	11.3
T0	2	121	52276	low	back	37	5	E	18	U	11.128	13.894	0.676999	3.7	5.1	13.94	6.3	2.925	2.16	2.35	0.205	45.1	20.95	15.5	16.95	1.5	6.3	1.58	14.7	1.88	22.6	0.37	29.6	0.18	56.9	3.15
T0	2	122	94563	low	back	37	5	E	18	U	7.169	2.689	0.312476	6.6	3.5	6.31	1.465	3.16	1.36	0.185	0.14						15.3	0.27	3.21	1.12	25.6	0.18	30.4	0.18	55	7.96
T0	2	123	55856	low	front	36	5	M	18	U	5.885	3.497	0.164085	6	4	7.96	2.695	4.005	0.92	0.235	0.105	33.9	50.3	11.55	2.95	1.3	7.28	0.3	2.16	1.36	16.3	0.061	59.4	0.34	30.1	6.51
T0	2	124	64694	low	front	36	5	M	18	U	20.009	1.016	0.226111	3.8	3.7	8.48	3.375	3.44	1.45	0.115	0.1	39.8	40.55	17.1	1.35	1.2	15.3	2.73	12.5	1.92	43.8	0.22	12	0.12	50.3	3.63
T0	2	125	54404	low	front	35	5	M	18	C	8.881	5.132	0.247395	4.9	4	5.605	1.525	2.52	1.05	0.335	0.175	27.2	44.95	18.7	6	3.15	5.29	0.8	4.83	2.88	26.5	0.07	40.2	0.26	58.8	3.95
T0	2	126	366	low	front	35	5	M	18	C	32.64	7.991	0.237925	4.9	5.4	8.22	3.87	2.725	1.19	0.25	0.185	47.1	33.15	14.45	3.05	2.25	13.3	0.91	17.1	2.11	21.6	0.089	30.2	0.077	47.9	4.63
T0	2	127	86534	low	back	33	5	E	18	C	9.844	7.416	0.242985	6.6	3.6	9.06	3.555	3.86	1.265	0.22	0.16	39.3	42.6	13.95	2.4	1.75	7.85	1.55	4.71	2.67	21.9	0.17	41.7	0.12	46.4	8.05
T0	2	128	97402	low	back	33	5	E	18	C	19.581	10.089	0.398839	2.9	3.6	10.31	5.715	2.5	1.635	0.31	0.15	55.45	24.25	15.85	3	1.45	11.6	3.13	16.9	2.48	21.3	0.46	23.8	0.34	58.7	3.25
T24	1	1	73981	low	back	2	1	M	6	U	5.029	10.089	0.146684	4.9	2.6
T24	1	2	45400	low	back	2	1	M	6	U	1.605	1.545	0.158241	4.8	7.6
T24	1	3	48454	up	back	4	1	E	6	U	1.926	1.706	0.280999	4.3	5.3
T24	1	4	4796	up	back	4	1	E	6	U	7.918	0.53	0.263092	3.6	3.6
T24	1	5	85085	low	back	6	1	M	6	C	8.988	6.082	0.166192	3.6	6.2
T24	1	6	884	low	back	6	1	M	6	C	4.601	2.813	0.450703	3.3	5.9
T24	1	7	59787	up	back	7	1	E	6	C	5.67	1.95	0.169316	5	3.6
T24	1	8	73475	up	back	7	1	E	6	C	5.136	3.436	0.183808	5.4	6.7
T24	1	9	29559	up	back	10	2	E	6	C	4.387	0.371	0.244461	3	6.5
T24	1	10	57771	up	back	10	2	E	6	C	4.387	4.447	0.258913	4.2	5.3
T24	1	11	37002	low	back	13	2	M	6	U	4.601	0.048	0.192089	5.6	6
T24	1	12	37558	low	back	13	2	M	6	U	4.387	.	0.146685	5.2	4.3
T24	1	13	16314	low	back	14	2	M	6	C	2.033	0.063	0.211721	4.4	3.4
T24	1	14	80713	low	back	14	2	M	6	C	3.317	3.383	0.211687	5.6	3.5
T24	1	15	37561	up	back	15	2	E	6	U	3.424	0.812	0.16681	6.1	4.7
T24	1	16	61215	up	back	15	2	E	6	U	2.247	4.523	0.311908	5.1	5.7
T24	1	17	75185	up	back	18	3	E	6	C	3.745	1.079	0.179962	3.5	3.8
T24	1	18	16316	up	back	18	3	E	6	C	2.675	15.927	0.26963	3	5
T24	1	19	56823	low	back	21	3	M	6	C	6.955	.	0.56948	1.5	5.1
T24	1	20	95180	low	back	21	3	M	6	C	4.066	3.556	0.83413	4.3	5.4
T24	1	21	8748	up	back	22	3	E	6	U	3.638	8.225	0.222397	2.2	4.3
T24	1	22	40289	up	back	22	3	E	6	U	5.992	1.776	0.15393	4.8	4.3
T24	1	23	27492	low	back	24	3	M	6	U	3.317	2.143	0.324698	3.4	5.4
T24	1	24	4792	low	back	24	3	M	6	U	6.313	2.553	0.301708	2.9	4.3
T24	1	25	35951	up	back	29	4	E	6	U	3.103	6.279	0.231063	2.1	4.8
T24	1	26	37559	up	back	29	4	E	6	U	3.531	1.218	0.40997	4	2
T24	1	27	75195	up	back	26	4	E	6	C	4.173	3.184	0.419887	4	3.8
T24	1	28	79803	up	back	26	4	E	6	C	3.638	2.242	0.372116	6	3
T24	1	29	69596	low	back	30	4	M	6	U	6.42	0.751	0.302458	4.7	7.6
T24	1	30	87499	low	back	30	4	M	6	U	5.564	8.515	0.340107	5	8.8
T24	1	31	73477	low	back	32	4	M	6	C	2.568	21.56	0.38965	3.2	4.5
T24	1	32	34990	low	back	32	4	M	6	C	7.383	15.693	0.354955	2.9	6.5
T24	1	33	22185	low	front	1	1	E	18	C	4.066	0.776	0.414907	3.1	5.6
T24	1	34	53452	low	front	1	1	E	18	C	6.527	7.758	0.456105	4.4	3.7
T24	1	35	29396	low	front	3	1	E	18	U	2.354	2.017	0.264215	2.9	5.5
T24	1	36	14012	low	front	3	1	E	18	U	2.782	2.148	0.424834	4.5	6
T24	1	37	50349	up	front	5	1	M	18	C	3.424	6.05	0.435708	4.7	4.2
T24	1	38	39648	up	front	5	1	M	18	C	5.35	0.612	0.223025	4.9	5.2
T24	1	39	61024	up	front	8	1	M	18	U	3.317	.	1.05605	1.8	5.5
T24	1	40	28878	up	front	8	1	M	18	U	2.889	1.946	0.558343	4.9	4.7
T24	1	41	93	low	front	9	2	E	18	U	4.815	4.033	0.380023	2.1	8.6
T24	1	42	72853	low	front	9	2	E	18	U	3.745	0.371	0.29438	6.1	6.2
T24	1	43	93818	up	front	11	2	M	18	C	3.852	11.984	0.716016	6.3	7.1
T24	1	44	65450	up	front	11	2	M	18	C	4.387	.	2.50999	1.8	4.8
T24	1	45	45401	up	front	12	2	M	18	U	3.103	.	0.591962	4.1	4.7
T24	1	46	48149	up	front	12	2	M	18	U	4.066	7.717	0.358654	3.9	5.3
T24	1	47	96635	low	front	16	2	E	18	C	3.103	.	0.434992	4.1	3.6
T24	1	48	16664	low	front	16	2	E	18	C	5.136	6.656	0.245429	4.1	7.3
T24	1	49	16560	up	front	17	3	M	18	U	2.675	11.651	0.25603	3.1	5.8
T24	1	50	6497	up	front	17	3	M	18	U	3.317	3.936	0.269176	1.5	6.2
T24	1	51	42558	low	front	19	3	E	18	C	4.28	0.184	0.298024	4.5	5.5
T24	1	52	50213	low	front	19	3	E	18	C	8.346	7.405	0.264221	8.5	4.8
T24	1	53	3568	low	front	20	3	E	18	U	2.782	11.103	0.2756	5.7	5.1
T24	1	54	40290	low	front	20	3	E	18	U	.	.	.	.	5.5
T24	1	55	66191	up	front	23	3	M	18	C	2.354	2.825	1.98469	2.3	4.7
T24	1	56	75270	up	front	23	3	M	18	C	3.21	5.027	0.249551	5.1	4.8
T24	1	57	888	up	front	27	4	M	18	C	7.169	12.896	0.496092	2.4	8.3
T24	1	58	45885	up	front	27	4	M	18	C	7.38	0.754	0.677587	2.5	1.6
T24	1	59	45349	low	front	28	4	E	18	C	3.531	1.14	0.350087	6.5	7.5
T24	1	60	57698	low	front	28	4	E	18	C	5.671	1.359	0.299526	5	2.3
T24	1	61	72816	low	front	25	4	E	18	U	2.247	5.711	0.344673	4.8	3.7
T24	1	62	31606	low	front	25	4	E	18	U	3.317	9.056	0.224411	5.9	4
T24	1	63	69635	up	front	31	4	M	18	U	3.745	1.005	0.525049	2.1	5.9
T24	1	64	45403	up	front	31	4	M	18	U	2.354	5.545	1.18876	6.6	5.7
T24	2	65	80573	up	front	34	5	E	6	C	3.638	0.655	0.530172	6.8	3.9
T24	2	66	19960	up	front	34	5	E	6	C	2.782	7.185	0.256527	0.9	6.3
T24	2	67	54405	up	back	38	5	M	6	U	1.819	.	0.233621	4.8	4.9
T24	2	68	75201	up	back	38	5	M	6	U	1.819	0.68	0.241512	5.5	3.9
T24	2	69	21429	up	front	39	5	E	6	U	2.889	0.266	0.290826	5.7	6.2
T24	2	70	64432	up	front	39	5	E	6	U	2.889	1.244	0.234339	3.4	5.6
T24	2	71	88056	up	back	40	5	M	6	C	6.206	5.652	0.294431	4.4	4.4
T24	2	72	29184	up	back	40	5	M	6	C	2.354	3.916	0.474515	4.5	6.6
T24	2	73	895	up	back	44	6	M	6	U	4.922	.	0.204642	5.2	4.4
T24	2	74	24435	up	back	44	6	M	6	U	3.852	.	0.391455	1.6	3.7
T24	2	75	23579	up	back	45	6	M	6	C	2.568	0.676	0.261604	4.8	3.5
T24	2	76	9592	up	back	45	6	M	6	C	11.342	.	0.248641	3.2	3.5
T24	2	77	91794	up	front	46	6	E	6	U	3.531	.	0.353367	3.7	3.9
T24	2	78	40276	up	front	46	6	E	6	U	2.14	6.631	0.35174	5.6	3.9
T24	2	79	57776	up	front	47	6	E	6	C	2.033	0.506	0.341285	3.9	6.1
T24	2	80	9973	up	front	47	6	E	6	C	14.017	15.184	0.21565	3.1	6.5
T24	2	81	15269	up	front	49	7	E	6	U	2.568	0.554	0.164022	4.6	4.1
T24	2	82	88053	up	front	49	7	E	6	U	4.815	0.482	0.968433	4.6	5.9
T24	2	83	60361	up	back	51	7	M	6	U	2.461	0.709	0.237177	6	4.3
T24	2	84	80791	up	back	51	7	M	6	U	5.35	0.146	0.206662	4.7	5.3
T24	2	85	52531	up	back	54	7	M	6	C	2.675	16.606	0.892323	2.4	4.9
T24	2	86	14018	up	back	54	7	M	6	C	4.708	1.483	0.212114	3.2	6.7
T24	2	87	1624	up	front	56	7	E	6	C	5.243	6.106	0.306667	4.3	7.4
T24	2	88	50917	up	front	56	7	E	6	C	5.136	.	0.518815	7.1	4.7
T24	2	89	29185	up	back	57	8	M	6	U	2.889	.	0.366427	6.2	3.9
T24	2	90	50387	up	back	57	8	M	6	U	5.992	0.701	0.470871	4.7	3.2
T24	2	91	94759	up	front	58	8	E	6	C	1.819	1.703	0.271909	4.6	9.2
T24	2	92	95247	up	front	58	8	E	6	C	6.206	1.244	0.451065	4.3	4.6
T24	2	93	63014	up	front	61	8	E	6	U	2.889	0.61	0.345926	3.2	3.3
T24	2	94	1564	up	front	61	8	E	6	U	5.885	5.366	0.234636	6.8	3.7
T24	2	95	73311	up	back	62	8	M	6	C	7.811	0.15	0.246316	5.7	2.3
T24	2	96	64693	up	back	62	8	M	6	C	8.239	0.459	0.483749	2.4	5.6
T24	2	97	97402	low	back	33	5	E	18	C	3.959	0.988	0.491081	2.9	5.4
T24	2	98	86534	low	back	33	5	E	18	C	2.782	0.574	0.332709	6.4	3.7
T24	2	99	366	low	front	35	5	M	18	C	8.239	0.681	0.281353	4.5	6
T24	2	100	54404	low	front	35	5	M	18	C	1.926	.	0.276197	5.2	5.5
T24	2	101	64694	low	front	36	5	M	18	U	4.28	0.039	0.326443	3.8	4.2
T24	2	102	55856	low	front	36	5	M	18	U	2.033	0.308	0.231881	5.2	4.3
T24	2	103	94563	low	back	37	5	E	18	U	2.675	2.912	0.492924	6.2	5.4
T24	2	104	52276	low	back	37	5	E	18	U	5.564	13.033	0.601817	4.3	3.2
T24	2	105	69466	low	back	41	6	E	18	U	2.782	0.784	0.211712	5.3	6.3
T24	2	106	24437	low	back	41	6	E	18	U	2.354	0.978	0.221661	3.9	2.7
T24	2	107	907	low	back	42	6	E	18	C	4.387	.	0.19985	4.8	4.5
T24	2	108	9093	low	back	42	6	E	18	C	4.173	23.834	0.224357	4	4.4
T24	2	109	19052	low	front	43	6	M	18	U	2.568	5.015	0.261825	6	4.8
T24	2	110	15888	low	front	43	6	M	18	U	3.531	0.728	0.456983	3.7	3.5
T24	2	111	10298	low	front	48	6	M	18	C	4.6	.	0.235333	5	4.9
T24	2	112	40907	low	front	48	6	M	18	C	0.11	7.108	0.676815	7.2	7.2
T24	2	113	20478	low	front	50	7	M	18	U	3.21	2.606	0.367107	4.5	5.1
T24	2	114	4789	low	front	50	7	M	18	U	2.57	0.55	0.24145	4.6	5.8
T24	2	115	15715	low	back	52	7	E	18	U	2.354	1.501	0.197274	3.7	5.1
T24	2	116	77719	low	back	52	7	E	18	U	3.103	2.708	0.414647	5.7	5.3
T24	2	117	84767	low	back	53	7	E	18	C	3.852	17.846	0.369144	3.5	4.2
T24	2	118	12646	low	back	53	7	E	18	C	4.066	9.703	0.215638	5.6	6.5
T24	2	119	64365	low	front	55	7	M	18	C	1.391	3.468	0.428709	4.6	5.1
T24	2	120	27535	low	front	55	7	M	18	C	3.75	37.496	0.205746	5.5	6.3
T24	2	121	43506	low	back	59	8	E	18	U	3.317	6.354	0.387135	2.1	4.2
T24	2	122	73955	low	back	59	8	E	18	U	5.457	11.451	0.188912	1.3	3.9
T24	2	123	50384	low	back	60	8	E	18	C	2.568	14.37	1.02772	5.9	3.2
T24	2	124	4797	low	back	60	8	E	18	C	8.239	12.454	0.665549	0.4	3
T24	2	125	40277	low	front	63	8	M	18	C	3.638	12.268	0.262046	4.7	4.4
T24	2	126	9797	low	front	63	8	M	18	C	5.136	7.139	0.263261	4.3	5.6
T24	2	127	7083	low	front	64	8	M	18	U	7.276	2.72	0.29382	3	2.3
T24	2	128	902	low	front	64	8	M	18	U	4.922	0.1	0.321765	4.4	9
T4	1	1	73981	low	back	2	1	M	6	U	3.103	6.154	0.207206	4.8	3.2
T4	1	2	45400	low	back	2	1	M	6	U	6.634	3.19	0.329874	4.8	5.6
T4	1	3	48454	up	back	4	1	E	6	U	2.889	4.586	0.219633	4.7	5.1
T4	1	4	4796	up	back	4	1	E	6	U	25.57	7.562	0.271821	3.7	6.1
T4	1	5	85085	low	back	6	1	M	6	C	7.062	1.56	0.207665	4.1	11.1
T4	1	6	884	low	back	6	1	M	6	C	2.461	4.372	0.439514	3.4	4.3
T4	1	7	59787	up	back	7	1	E	6	C	12.31	1.053	0.190948	5	3.8
T4	1	8	73475	up	back	7	1	E	6	C	4.815	10.488	0.214585	5.2	3.6
T4	1	9	29559	up	back	10	2	E	6	C	3.638	1.222	0.218795	3.2	5.6
T4	1	10	57771	up	back	10	2	E	6	C	1.712	9.231	0.447032	4.3	3.8
T4	1	11	37002	low	back	13	2	M	6	U	3.103	5.63	0.222816	6.1	3.6
T4	1	12	37558	low	back	13	2	M	6	U	4.494	3.956	0.19644	5.5	5.2
T4	1	13	16314	low	back	14	2	M	6	C	2.675	1.663	0.422726	4.6	3.4
T4	1	14	80713	low	back	14	2	M	6	C	5.029	4.534	0.287815	6.1	4.2
T4	1	15	37561	up	back	15	2	E	6	U	7.704	1.223	0.20075	6.2	7.4
T4	1	16	61215	up	back	15	2	E	6	U	11.128	13.956	0.248243	4.8	6.1
T4	1	17	75185	up	back	18	3	E	6	C	11.663	1.839	0.183644	3.6	4.8
T4	1	18	16316	up	back	18	3	E	6	C	3.103	2.643	0.313928	3	4.5
T4	1	19	56823	low	back	21	3	M	6	C	15.622	.	0.492884	1.6	6.3
T4	1	20	95180	low	back	21	3	M	6	C	4.922	4.028	0.736674	4.3	4.7
T4	1	21	8748	up	back	22	3	E	6	U	4.708	2.753	0.286308	2.2	3.3
T4	1	22	40289	up	back	22	3	E	6	U	7.062	1.702	0.203863	5.2	4.8
T4	1	23	27492	low	back	24	3	M	6	U	3.959	7.644	0.28421	3.2	5.9
T4	1	24	4792	low	back	24	3	M	6	U	2.996	1.907	0.50568	3.2	4.3
T4	1	25	35951	up	back	29	4	E	6	U	5.35	7.281	0.192206	2.2	7.8
T4	1	26	37559	up	back	29	4	E	6	U	8.453	15.365	0.350659	4	5.5
T4	1	27	75195	up	back	26	4	E	6	C	7.276	12.145	0.249722	4.1	3.1
T4	1	28	79803	up	back	26	4	E	6	C	4.39	3.438	0.5414	5.7	5.1
T4	1	29	69596	low	back	30	4	M	6	U	7.704	0.946	0.296157	4.9	5.7
T4	1	30	87499	low	back	30	4	M	6	U	8.453	13.51	0.298207	4.8	4.3
T4	1	31	73477	low	back	32	4	M	6	C	4.173	0.457	0.218348	2.9	6.2
T4	1	32	34990	low	back	32	4	M	6	C	9.523	12.844	0.343815	3	2.3
T4	1	33	22185	low	front	1	1	E	18	C	12.305	3.055	0.359549	3.2	5.9
T4	1	34	53452	low	front	1	1	E	18	C	21.186	2.37	0.334309	4.5	6.1
T4	1	35	29396	low	front	3	1	E	18	U	6.634	8.563	0.178844	2.9	7.6
T4	1	36	14012	low	front	3	1	E	18	U	9.2	3.409	0.36032	4.9	7
T4	1	37	50349	up	front	5	1	M	18	C	5.778	4.173	0.412971	4.6	5.6
T4	1	38	39648	up	front	5	1	M	18	C	8.881	5.918	0.195191	5.1	4
T4	1	39	61024	up	front	8	1	M	18	U	15.087	6.532	0.62981	1.7	5.6
T4	1	40	28878	up	front	8	1	M	18	U	3.959	6.294	0.588121	5	5.6
T4	1	41	93	low	front	9	2	E	18	U	14.231	3.9	0.390183	2.3	4
T4	1	42	72853	low	front	9	2	E	18	U	6.848	5.226	0.252902	6.1	5.4
T4	1	43	93818	up	front	11	2	M	18	C	11.342	8.82	0.310289	6.2	5
T4	1	44	65450	up	front	11	2	M	18	C	8.453	10.544	2.06241	2.1	4.9
T4	1	45	45401	up	front	12	2	M	18	U	5.564	.	0.593177	4.1	6.1
T4	1	46	48149	up	front	12	2	M	18	U	7.811	6.343	0.283884	3.6	5.6
T4	1	47	96635	low	front	16	2	E	18	C	6.63	1.336	0.312698	4.2	2.6
T4	1	48	16664	low	front	16	2	E	18	C	10.81	8.528	0.285315	4.2	4.4
T4	1	49	16560	up	front	17	3	M	18	U	7.918	12.73	0.208385	3.1	5.8
T4	1	50	6497	up	front	17	3	M	18	U	11.877	22.26	0.191473	4.7	10.2
T4	1	51	42558	low	front	19	3	E	18	C	7.169	0.881	0.225739	4.7	7.4
T4	1	52	50213	low	front	19	3	E	18	C	11.663	0.849	0.210368	8.7	7.2
T4	1	53	3568	low	front	20	3	E	18	U	5.03	8.351	0.408606	5.1	4.6
T4	1	54	40290	low	front	20	3	E	18	U	12.305	0.155	0.229112	4.2	4.4
T4	1	55	66191	up	front	23	3	M	18	C	7.704	8.427	1.02642	2.8	9.4
T4	1	56	75270	up	front	23	3	M	18	C	8.453	7	0.233206	4.8	6.6
T4	1	57	888	up	front	27	4	M	18	C	10.379	3.961	0.361997	2.5	3.8
T4	1	58	45885	up	front	27	4	M	18	C	13.589	18.023	0.315861	2.3	3.3
T4	1	59	45349	low	front	28	4	E	18	C	6.634	8.253	0.192742	6	6
T4	1	60	57698	low	front	28	4	E	18	C	3.638	0.596	0.386574	5.4	4.4
T4	1	61	72816	low	front	25	4	E	18	U	5.671	18.877	0.209076	4.8	4.1
T4	1	62	31606	low	front	25	4	E	18	U	7.92	14.322	0.156388	5.5	4.6
T4	1	63	69635	up	front	31	4	M	18	U	7.276	5.401	0.212366	2.1	4
T4	1	64	45403	up	front	31	4	M	18	U	2.889	6.224	1.08726	6.6	5.2
T4	2	65	80573	up	front	34	5	E	6	C	8.988	2.224	0.494964	7	4.9
T4	2	66	19960	up	front	34	5	E	6	C	6.634	1.553	0.127582	1.2	5.9
T4	2	67	54405	up	back	38	5	M	6	U	7.169	.	0.175277	5	5.8
T4	2	68	75201	up	back	38	5	M	6	U	2.14	0.467	0.1937	5.7	6.5
T4	2	69	21429	up	front	39	5	E	6	U	3.852	.	0.225511	5.9	10.1
T4	2	70	64432	up	front	39	5	E	6	U	4.708	9.445	0.225855	4.1	3.9
T4	2	71	88056	up	back	40	5	M	6	C	5.243	11.581	0.271057	4.9	3.5
T4	2	72	29184	up	back	40	5	M	6	C	3.103	9.488	0.352063	4.6	3.9
T4	2	73	895	up	back	44	6	M	6	U	11.877	0.934	0.18825	5.7	2.8
T4	2	74	24435	up	back	44	6	M	6	U	4.494	2.016	0.334929	2	6.4
T4	2	75	23579	up	back	45	6	M	6	C	4.173	14.157	0.137249	4.5	2.6
T4	2	76	9592	up	back	45	6	M	6	C	9.844	1.52	0.186845	3.1	3.6
T4	2	77	91794	up	front	46	6	E	6	U	1.712	6.828	0.443312	3	3.4
T4	2	78	40276	up	front	46	6	E	6	U	2.889	14.707	0.296748	5.7	3.4
T4	2	79	57776	up	front	47	6	E	6	C	4.387	12.785	0.36425	3.9	2.5
T4	2	80	9973	up	front	47	6	E	6	C	31.565	17.587	0.16958	3.4	4
T4	2	81	15269	up	front	49	7	E	6	U	2.033	8.277	0.214075	4.5	4.7
T4	2	82	88053	up	front	49	7	E	6	U	6.206	5.985	1.38861	3.8	5.8
T4	2	83	60361	up	back	51	7	M	6	U	2.461	3.561	0.187551	4.9	7.5
T4	2	84	80791	up	back	51	7	M	6	U	3.745	0.921	0.17641	4.3	3.6
T4	2	85	52531	up	back	54	7	M	6	C	3.424	30.704	1.03709	1.8	4.1
T4	2	86	14018	up	back	54	7	M	6	C	3.317	11.796	0.237092	2.6	5.9
T4	2	87	1624	up	front	56	7	E	6	C	5.136	3.997	0.382783	3.7	6.8
T4	2	88	50917	up	front	56	7	E	6	C	5.671	4.741	0.543661	4.8	6.5
T4	2	89	29185	up	back	57	8	M	6	U	4.066	7.453	0.326487	6.3	1.6
T4	2	90	50387	up	back	57	8	M	6	U	2.996	25.222	0.379246	4.4	5.7
T4	2	91	94759	up	front	58	8	E	6	C	3.852	3.679	0.265569	4.5	3.9
T4	2	92	95247	up	front	58	8	E	6	C	2.996	7.36	0.502462	4.3	6
T4	2	93	63014	up	front	61	8	E	6	U	4.173	1.764	0.219307	2.1	3.1
T4	2	94	1564	up	front	61	8	E	6	U	18.725	14.913	0.192488	5.7	3.8
T4	2	95	73311	up	back	62	8	M	6	C	22.47	11.991	0.18687	4.8	4.5
T4	2	96	64693	up	back	62	8	M	6	C	14.766	4.622	0.353803	1.3	6
T4	2	97	97402	low	back	33	5	E	18	C	13.268	0.843	0.360907	2.8	7.9
T4	2	98	86534	low	back	33	5	E	18	C	2.568	1.038	0.201037	6.1	7.7
T4	2	99	366	low	front	35	5	M	18	C	17.12	0.574	0.234866	4.3	4.4
T4	2	100	54404	low	front	35	5	M	18	C	4.494	2.309	0.193924	4.8	5.6
T4	2	101	64694	low	front	36	5	M	18	U	5.029	.	0.247065	2.7	5.6
T4	2	102	55856	low	front	36	5	M	18	U	2.996	5.462	0.177124	5.1	4.9
T4	2	103	94563	low	back	37	5	E	18	U	3.638	0.637	0.288043	6.2	6.2
T4	2	104	52276	low	back	37	5	E	18	U	2.461	3.024	0.548573	3.5	4.4
T4	2	105	69466	low	back	41	6	E	18	U	3.424	2.133	0.253124	5.5	6.9
T4	2	106	24437	low	back	41	6	E	18	U	2.247	3.785	0.234095	4.1	1.7
T4	2	107	907	low	back	42	6	E	18	C	6.099	.	0.195344	5.6	6
T4	2	108	9093	low	back	42	6	E	18	C	7.49	4.786	0.17987	3.6	4.2
T4	2	109	19052	low	front	43	6	M	18	U	5.029	5.466	0.267964	5.2	4.1
T4	2	110	15888	low	front	43	6	M	18	U	6.206	8.5	0.549585	3.8	6.2
T4	2	111	10298	low	front	48	6	M	18	C	5.243	1.201	0.22744	4.8	5.6
T4	2	112	40907	low	front	48	6	M	18	C	1.926	3.981	1.46461	6.4	8
T4	2	113	20478	low	front	50	7	M	18	U	1.391	.	0.922562	4.4	5.5
T4	2	114	4789	low	front	50	7	M	18	U	3.103	4.576	0.260966	4.6	9.3
T4	2	115	15715	low	back	52	7	E	18	U	5.136	0.401	0.192596	4.1	8.7
T4	2	116	77719	low	back	52	7	E	18	U	5.029	6.923	0.385522	6.1	4.6
T4	2	117	84767	low	back	53	7	E	18	C	2.247	4.988	0.353507	2.7	5.7
T4	2	118	12646	low	back	53	7	E	18	C	5.885	9.199	0.181384	5.1	2.9
T4	2	119	64365	low	front	55	7	M	18	C	5.136	4.188	0.273683	4.6	7.5
T4	2	120	27535	low	front	55	7	M	18	C	11.342	3.175	0.217657	4.9	5.5
T4	2	121	43506	low	back	59	8	E	18	U	2.675	5.796	0.607267	2.2	4
T4	2	122	73955	low	back	59	8	E	18	U	5.885	21.356	0.24497	2.1	3.2
T4	2	123	50384	low	back	60	8	E	18	C	2.461	13.626	0.676723	5.7	5.2
T4	2	124	4797	low	back	60	8	E	18	C	4.387	6.167	0.677816	0.7	3
T4	2	125	40277	low	front	63	8	M	18	C	2.461	13.542	0.285495	4.2	5.1
T4	2	126	9797	low	front	63	8	M	18	C	2.461	6.876	0.263083	4.2	5
T4	2	127	7083	low	front	64	8	M	18	U	15.194	0.433	0.266853	3.2	4.3
T4	2	128	902	low	front	64	8	M	18	U	3.103	6.614	0.325441	4.2	6.6
T48	1	1	73981	low	back	2	1	M	6	U	5.029	0.42	0.230424	4.9	2.5
T48	1	2	45400	low	back	2	1	M	6	U	5.992	4.29	0.241958	4.5	7.4
T48	1	3	48454	up	back	4	1	E	6	U	3.96	2.125	0.608553	4.7	4.7
T48	1	4	4796	up	back	4	1	E	6	U	5.671	0.757	0.318364	3.3	3.1
T48	1	5	85085	low	back	6	1	M	6	C	8.774	16.09	0.18719	4.1	6.4
T48	1	6	884	low	back	6	1	M	6	C	2.782	2.378	0.493601	3.3	5.4
T48	1	7	59787	up	back	7	1	E	6	C	4.387	2.249	0.212283	5	3.4
T48	1	8	73475	up	back	7	1	E	6	C	4.066	8.502	0.21969	5.1	6.3
T48	1	9	29559	up	back	10	2	E	6	C	3.424	.	0.464263	3.4	4.9
T48	1	10	57771	up	back	10	2	E	6	C	5.457	10.241	0.437283	3.7	3.9
T48	1	11	37002	low	back	13	2	M	6	U	4.28	3.473	0.249288	5.6	4.1
T48	1	12	37558	low	back	13	2	M	6	U	5.457	2.196	0.262692	4.6	3.5
T48	1	13	16314	low	back	14	2	M	6	C	3.103	4.522	0.258444	4.6	4.7
T48	1	14	80713	low	back	14	2	M	6	C	2.354	12.735	0.336491	6	5.3
T48	1	15	37561	up	back	15	2	E	6	U	2.675	12.822	0.316776	5.8	5
T48	1	16	61215	up	back	15	2	E	6	U	3.53	17.068	0.377845	5	6.4
T48	1	17	75185	up	back	18	3	E	6	C	5.243	.	0.206929	3.3	3.3
T48	1	18	16316	up	back	18	3	E	6	C	6.099	5.175	0.355042	2.8	4.8
T48	1	19	56823	low	back	21	3	M	6	C	11.235	0.172	0.548713	1.7	4.4
T48	1	20	95180	low	back	21	3	M	6	C	2.889	3.477	0.97485	4.2	5.4
T48	1	21	8748	up	back	22	3	E	6	U	2.247	6.334	0.29009	2.4	4.1
T48	1	22	40289	up	back	22	3	E	6	U	4.387	0.487	0.178148	5	6.3
T48	1	23	27492	low	back	24	3	M	6	U	2.568	2.61	0.414128	3.1	5.8
T48	1	24	4792	low	back	24	3	M	6	U	3.21	4.262	0.235394	3.5	3.9
T48	1	25	35951	up	back	29	4	E	6	U	4.173	2.629	0.184596	2.2	6.2
T48	1	26	37559	up	back	29	4	E	6	U	3.21	0.829	0.375443	3.8	4.3
T48	1	27	75195	up	back	26	4	E	6	C	3.638	3.558	0.246492	3.7	9.7
T48	1	28	79803	up	back	26	4	E	6	C	1.391	13.515	0.370696	5.5	7.6
T48	1	29	69596	low	back	30	4	M	6	U	2.996	6.543	0.269106	4.7	3.8
T48	1	30	87499	low	back	30	4	M	6	U	4.387	7.384	0.315298	5.1	3.7
T48	1	31	73477	low	back	32	4	M	6	C	1.07	11.362	0.787897	2.7	1.8
T48	1	32	34990	low	back	32	4	M	6	C	6.848	12.871	0.257025	2.8	4.5
T48	1	33	22185	low	front	1	1	E	18	C	3.21	.	0.416206	3.1	6.1
T48	1	34	53452	low	front	1	1	E	18	C	4.815	.	0.393829	4.2	3.3
T48	1	35	29396	low	front	3	1	E	18	U	4.815	6.124	0.330383	3	5.9
T48	1	36	14012	low	front	3	1	E	18	U	3.21	3.867	0.333434	4.2	5.4
T48	1	37	50349	up	front	5	1	M	18	C	2.889	3.115	0.377837	4.8	3.3
T48	1	38	39648	up	front	5	1	M	18	C	2.996	2.532	0.242345	5.1	5.5
T48	1	39	61024	up	front	8	1	M	18	U	2.354	6.961	1.01936	1.8	4.4
T48	1	40	28878	up	front	8	1	M	18	U	2.996	5.371	0.430622	4.8	5
T48	1	41	93	low	front	9	2	E	18	U	2.996	3.614	0.533295	2.6	8
T48	1	42	72853	low	front	9	2	E	18	U	2.354	0.722	0.325853	5.5	2.9
T48	1	43	93818	up	front	11	2	M	18	C	2.354	5.731	0.440648	6.1	4.4
T48	1	44	65450	up	front	11	2	M	18	C	3.745	.	0.70937	2	4.1
T48	1	45	45401	up	front	12	2	M	18	U	1.498	0.993	0.538663	4.2	4.1
T48	1	46	48149	up	front	12	2	M	18	U	2.996	7.224	0.340618	3.8	5.8
T48	1	47	96635	low	front	16	2	E	18	C	3.21	0.017	0.353351	4.2	5.3
T48	1	48	16664	low	front	16	2	E	18	C	0.428	11.492	0.346175	4.6	7.3
T48	1	49	16560	up	front	17	3	M	18	U	2.461	8.518	0.2277	3.3	5.1
T48	1	50	6497	up	front	17	3	M	18	U	2.889	17.655	0.218076	4.5	6
T48	1	51	42558	low	front	19	3	E	18	C	2.889	0.914	0.228413	4.1	5.6
T48	1	52	50213	low	front	19	3	E	18	C	4.173	0.321	0.196597	8.1	4.7
T48	1	53	3568	low	front	20	3	E	18	U	2.889	9.308	0.195266	5.7	4.8
T48	1	54	40290	low	front	20	3	E	18	U	0.107	.	.	.	.
T48	1	55	66191	up	front	23	3	M	18	C	2.782	3.124	1.62713	3.3	4.5
T48	1	56	75270	up	front	23	3	M	18	C	4.173	4.866	0.287443	5.2	7.4
T48	1	57	888	up	front	27	4	M	18	C	6.741	6.437	0.442275	2.4	6
T48	1	58	45885	up	front	27	4	M	18	C	8.35	2.145	0.59237	2.3	5.4
T48	1	59	45349	low	front	28	4	E	18	C	4.066	1.445	0.33744	6.1	3.9
T48	1	60	57698	low	front	28	4	E	18	C	2.996	1.456	0.335867	5.4	3.1
T48	1	61	72816	low	front	25	4	E	18	U	2.568	14.44	0.324195	5.2	1.8
T48	1	62	31606	low	front	25	4	E	18	U	2.889	18.605	0.252716	5.7	5.8
T48	1	63	69635	up	front	31	4	M	18	U	2.033	0.589	0.459736	2.1	1.5
T48	1	64	45403	up	front	31	4	M	18	U	2.675	10.191	0.73721	6.6	6.2
T48	2	65	80573	up	front	34	5	E	6	C	1.926	0.838	0.486431	7	4.9
T48	2	66	19960	up	front	34	5	E	6	C	2.675	10.631	0.291611	1	4.9
T48	2	67	54405	up	back	38	5	M	6	U	3.852	2.976	0.244231	4.5	8.6
T48	2	68	75201	up	back	38	5	M	6	U	3.21	3.794	0.223684	5.8	6.1
T48	2	69	21429	up	front	39	5	E	6	U	2.247	3.873	0.256844	6.6	5.4
T48	2	70	64432	up	front	39	5	E	6	U	1.712	9.849	0.203776	2.8	5.7
T48	2	71	88056	up	back	40	5	M	6	C	3.317	22.166	0.291408	4.3	5
T48	2	72	29184	up	back	40	5	M	6	C	3.424	6.367	0.332965	5.4	5.8
T48	2	73	895	up	back	44	6	M	6	U	4.066	.	0.258249	5.4	6.9
T48	2	74	24435	up	back	44	6	M	6	U	3.959	.	0.417303	1.3	5.6
T48	2	75	23579	up	back	45	6	M	6	C	1.605	0.737	0.284007	4.6	5.4
T48	2	76	9592	up	back	45	6	M	6	C	4.28	.	0.233524	3	5.8
T48	2	77	91794	up	front	46	6	E	6	U	2.568	.	0.347765	3.9	8
T48	2	78	40276	up	front	46	6	E	6	U	1.819	10.663	0.346267	5.2	6.5
T48	2	79	57776	up	front	47	6	E	6	C	2.247	8.121	0.438644	4.2	6.5
T48	2	80	9973	up	front	47	6	E	6	C	4.922	5.829	0.312407	3.9	6.5
T48	2	81	15269	up	front	49	7	E	6	U	2.461	2.532	0.289956	4.4	6.5
T48	2	82	88053	up	front	49	7	E	6	U	3.745	8.366	0.759358	4.5	6.6
T48	2	83	60361	up	back	51	7	M	6	U	2.782	6.14	0.251167	5.1	5.6
T48	2	84	80791	up	back	51	7	M	6	U	2.889	2.289	0.240792	4.3	6
T48	2	85	52531	up	back	54	7	M	6	C	2.247	3.698	0.35727	2.2	6.1
T48	2	86	14018	up	back	54	7	M	6	C	2.354	0.234	0.263191	2.7	9.4
T48	2	87	1624	up	front	56	7	E	6	C	3.21	0.32	0.321451	4	7.6
T48	2	88	50917	up	front	56	7	E	6	C	2.354	.	0.523913	5.9	6.9
T48	2	89	29185	up	back	57	8	M	6	U	1.177	2.4	0.333881	5.9	5.9
T48	2	90	50387	up	back	57	8	M	6	U	4.28	7.783	0.416491	4.5	4.8
T48	2	91	94759	up	front	58	8	E	6	C	1.712	2.47	0.262446	5	8.1
T48	2	92	95247	up	front	58	8	E	6	C	4.28	7.036	0.378228	4.4	5
T48	2	93	63014	up	front	61	8	E	6	U	1.712	1.866	0.295032	3.2	5.5
T48	2	94	1564	up	front	61	8	E	6	U	2.782	1.379	0.209288	6.9	5.3
T48	2	95	73311	up	back	62	8	M	6	C	5.564	4.242	0.233341	5	4.4
T48	2	96	64693	up	back	62	8	M	6	C	3.424	2.918	0.498964	4.7	7.8
T48	2	97	97402	low	back	33	5	E	18	C	5.885	.	0.481279	2.8	5.9
T48	2	98	86534	low	back	33	5	E	18	C	2.675	0.819	0.299528	7.4	4.1
T48	2	99	366	low	front	35	5	M	18	C	6.848	6.151	0.274586	4.3	6.7
T48	2	100	54404	low	front	35	5	M	18	C	3.103	0.042	0.296522	4.6	5.1
T48	2	101	64694	low	front	36	5	M	18	U	4.494	.	0.330608	3.6	5.2
T48	2	102	55856	low	front	36	5	M	18	U	1.819	.	0.250622	5	2.8
T48	2	103	94563	low	back	37	5	E	18	U	2.568	.	0.36206	6.1	7.3
T48	2	104	52276	low	back	37	5	E	18	U	2.675	8.647	0.423403	3.9	5.9
T48	2	105	69466	low	back	41	6	E	18	U	3.21	5.134	0.247026	5.8	5.9
T48	2	106	24437	low	back	41	6	E	18	U	2.782	.	0.250486	4.7	4
T48	2	107	907	low	back	42	6	E	18	C	2.25	.	0.204652	5.2	5.3
T48	2	108	9093	low	back	42	6	E	18	C	2.461	19.027	0.140188	4	6.7
T48	2	109	19052	low	front	43	6	M	18	U	4.066	8.67	0.296531	5.7	5.8
T48	2	110	15888	low	front	43	6	M	18	U	1.284	0.156	0.4518	4	4.6
T48	2	111	10298	low	front	48	6	M	18	C	3.103	.	0.176589	4.3	4.4
T48	2	112	40907	low	front	48	6	M	18	C	0.535	3.821	0.536939	7.1	6.5
T48	2	113	20478	low	front	50	7	M	18	U	2.889	1.069	0.233936	3.9	6
T48	2	114	4789	low	front	50	7	M	18	U	2.782	.	0.262395	5.1	8
T48	2	115	15715	low	back	52	7	E	18	U	2.461	.	0.220813	3.9	5
T48	2	116	77719	low	back	52	7	E	18	U	3.959	0.88	0.381219	4.9	5.8
T48	2	117	84767	low	back	53	7	E	18	C	2.675	3.516	0.364946	3.2	5.6
T48	2	118	12646	low	back	53	7	E	18	C	4.387	8.168	0.210761	5.2	8
T48	2	119	64365	low	front	55	7	M	18	C	3.103	1.659	0.292664	3.8	6.1
T48	2	120	27535	low	front	55	7	M	18	C	4.066	.	0.88748	5	5.8
T48	2	121	43506	low	back	59	8	E	18	U	3.21	1.582	0.569472	1.9	5.5
T48	2	122	73955	low	back	59	8	E	18	U	3.424	3.098	0.270832	2.3	5.2
T48	2	123	50384	low	back	60	8	E	18	C	2.782	6.138	1.45296	5.7	5.7
T48	2	124	4797	low	back	60	8	E	18	C	2.889	10.157	0.871842	1	4.2
T48	2	125	40277	low	front	63	8	M	18	C	2.461	8.01	0.41372	4.7	4.4
T48	2	126	9797	low	front	63	8	M	18	C	5.029	4.745	0.353088	4.2	4.8
T48	2	127	7083	low	front	64	8	M	18	U	4.28	.	0.365761	3	2.4
T48	2	128	902	low	front	64	8	M	18	U	3.638	.	0.329747	3.7	7.3
Week 1	1	1	22185	low	front	1	1	E	18	C	3.745	5.131	0.279149	3	2.7
Week 1	1	2	53452	low	front	1	1	E	18	C	3.852	.	0.262177	4.2	5.4
Week 1	1	3	73981	low	back	2	1	M	6	U	2.675	8.143	0.250527	4.4	5.2
Week 1	1	4	45400	low	back	2	1	M	6	U	2.247	3.556	0.175188	4.3	5.2
Week 1	1	5	29396	low	front	3	1	E	18	U	3.21	1.582	0.257083	2.9	10.3
Week 1	1	6	14012	low	front	3	1	E	18	U	2.68	0.485	0.275533	4.2	4.5
Week 1	1	7	48454	up	back	4	1	E	6	U	2.996	1.426	0.291898	4.3	3.9
Week 1	1	8	4796	up	back	4	1	E	6	U	3.21	0.814	0.314042	3.3	3.3
Week 1	1	9	50349	up	front	5	1	M	18	C	1.177	0.86	0.236213	4.7	5.6
Week 1	1	10	39648	up	front	5	1	M	18	C	2.14	0.887	0.232683	4.8	8.1
Week 1	1	11	85085	low	back	6	1	M	6	C	3.959	10.126	0.182477	3.3	4.4
Week 1	1	12	884	low	back	6	1	M	6	C	3.103	3.771	0.42016	3	3.1
Week 1	1	13	59787	up	back	7	1	E	6	C	2.782	.	0.162121	4.9	5.4
Week 1	1	14	73475	up	back	7	1	E	6	C	2.14	.	0.19863	5.3	3.9
Week 1	1	15	61024	up	front	8	1	M	18	U	3.531	5.057	0.557734	1.8	3.6
Week 1	1	16	28878	up	front	8	1	M	18	U	2.568	0.305	0.276182	4.9	6.4
Week 1	1	17	93	low	front	9	2	E	18	U	2.354	3.949	0.263635	2.2	4.9
Week 1	1	18	72853	low	front	9	2	E	18	U	2.033	.	0.229814	5.7	4.3
Week 1	1	19	29559	up	back	10	2	E	6	C	2.568	0.459	0.208221	2.7	6.3
Week 1	1	20	57771	up	back	10	2	E	6	C	2.354	0.097	0.244103	3.6	3.9
Week 1	1	21	93818	up	front	11	2	M	18	C	2.354	2.763	0.268071	5.7	3.9
Week 1	1	22	65450	up	front	11	2	M	18	C	2.14	6.514	0.344565	2.1	4.7
Week 1	1	23	45401	up	front	12	2	M	18	U	4.066	2.413	0.363787	4.2	6.1
Week 1	1	24	48149	up	front	12	2	M	18	U	2.889	1.177	0.274716	3.9	7.2
Week 1	1	25	37002	low	back	13	2	M	6	U	1.71	0.169	0.20549	5.7	2.4
Week 1	1	26	37558	low	back	13	2	M	6	U	2.14	1.466	0.239485	4.6	5.9
Week 1	1	27	16314	low	back	14	2	M	6	C	1.926	.	0.202772	4.4	4.3
Week 1	1	28	80713	low	back	14	2	M	6	C	2.889	3.39	0.301686	5.1	5.7
Week 1	1	29	37561	up	back	15	2	E	6	U	2.033	1.802	0.293423	5.8	4.5
Week 1	1	30	61215	up	back	15	2	E	6	U	2.461	10.702	0.284033	4.6	3.2
Week 1	1	31	96635	low	front	16	2	E	18	C	2.782	0.623	0.226141	3.8	5.3
Week 1	1	32	16664	low	front	16	2	E	18	C	2.247	0.433	0.219898	4	7.5
Week 1	1	33	75185	up	back	18	3	E	6	C	2.14	0.175	0.164452	2.9	5.7
Week 1	1	34	16316	up	back	18	3	E	6	C	2.889	7.845	0.196789	2.5	6.3
Week 1	1	35	16560	up	front	17	3	M	18	U	3.424	3.302	0.399784	2.9	7.1
Week 1	1	36	6497	up	front	17	3	M	18	U	2.782	4.827	0.23243	4.5	6.4
Week 1	1	37	42558	low	front	19	3	E	18	C	2.14	0.511	0.22615	4.4	5.3
Week 1	1	38	50213	low	front	19	3	E	18	C	1.819	0.564	0.192008	7.9	3.9
Week 1	1	39	3568	low	front	20	3	E	18	U	1.93	3.364	0.20486	5.1	6.3
Week 1	1	40	40290	low	front	20	3	E	18	U	1.926	0.517	0.184029	3.9	5.7
Week 1	1	41	56823	low	back	21	3	M	6	C	3.103	3.251	0.450679	2	3.7
Week 1	1	42	95180	low	back	21	3	M	6	C	2.14	0.174	0.467742	3.6	3.1
Week 1	1	43	8748	up	back	22	3	E	6	U	3.317	0.508	0.236669	1.9	6.1
Week 1	1	44	40289	up	back	22	3	E	6	U	1.926	.	0.174214	4.4	5.5
Week 1	1	45	66191	up	front	23	3	M	18	C	2.354	0.555	0.388279	3	3.8
Week 1	1	46	75270	up	front	23	3	M	18	C	3.531	.	0.191338	4.2	5.5
Week 1	1	47	27492	low	back	24	3	M	6	U	3.103	1.402	0.344913	3.2	4.8
Week 1	1	48	4792	low	back	24	3	M	6	U	2.14	1.347	0.226134	3.2	2.8
Week 1	1	49	35951	up	back	29	4	E	6	U	2.675	4.809	0.218016	2.2	5.2
Week 1	1	50	37559	up	back	29	4	E	6	U	1.712	1.548	0.28597	3.4	9.9
Week 1	1	51	75195	up	back	26	4	E	6	C	2.889	4.434	0.277767	3.7	3.9
Week 1	1	52	79803	up	back	26	4	E	6	C	3.852	.	0.298644	5.3	5.7
Week 1	1	53	888	up	front	27	4	M	18	C	3.424	8.232	0.413935	2.2	5.3
Week 1	1	54	45885	up	front	27	4	M	18	C	2.568	0.484	0.415632	2.3	1.3
Week 1	1	55	45349	low	front	28	4	E	18	C	4.601	2.537	0.249428	5.9	9.1
Week 1	1	56	57698	low	front	28	4	E	18	C	2.889	0.819	0.274156	4.6	6.3
Week 1	1	57	72816	low	front	25	4	E	18	U	2.782	3.871	0.289008	4.5	4.7
Week 1	1	58	31606	low	front	25	4	E	18	U	3.745	2.032	0.234562	5.4	3.2
Week 1	1	59	69596	low	back	30	4	M	6	U	2.675	0.382	0.277829	4.7	4.6
Week 1	1	60	87499	low	back	30	4	M	6	U	2.354	0.482	0.238276	4.3	3.1
Week 1	1	61	69635	up	front	31	4	M	18	U	2.14	2.2	0.88656	2.2	4.6
Week 1	1	62	45403	up	front	31	4	M	18	U	1.712	2.16	0.258825	6.5	4.3
Week 1	1	63	73477	low	back	32	4	M	6	C	2.354	0.909	0.299399	2.4	2.6
Week 1	1	64	34990	low	back	32	4	M	6	C	3.103	4.788	0.268069	2.8	3.8
Week 1	2	65	97402	low	back	33	5	E	18	C	4.815	.	0.352209	2.3	6.1
Week 1	2	66	86534	low	back	33	5	E	18	C	2.782	4.989	0.244306	6	4.3
Week 1	2	67	80573	up	front	34	5	E	6	C	3.317	.	0.405723	6	6.3
Week 1	2	68	19960	up	front	34	5	E	6	C	3.531	2.565	0.280116	0.9	8.1
Week 1	2	69	366	low	front	35	5	M	18	C	2.568	1.295	0.218011	4.8	8.1
Week 1	2	70	54404	low	front	35	5	M	18	C	3.959	1.196	0.241393	4	4.3
Week 1	2	71	64694	low	front	36	5	M	18	U	3.959	.	0.312644	2.7	6
Week 1	2	72	55856	low	front	36	5	M	18	U	2.889	6.024	0.233939	5	5
Week 1	2	73	94563	low	back	37	5	E	18	U	2.14	2.461	0.236152	5.1	5.7
Week 1	2	74	52276	low	back	37	5	E	18	U	3.103	1.226	0.366612	3.1	6.8
Week 1	2	75	54405	up	back	38	5	M	6	U	2.461	0.378	0.300598	4.1	4.3
Week 1	2	76	75201	up	back	38	5	M	6	U	3.21	1.465	0.207911	4.7	5
Week 1	2	77	21429	up	front	39	5	E	6	U	3.745	1.91	0.267032	5.4	7.2
Week 1	2	78	64432	up	front	39	5	E	6	U	3.103	.	0.254829	2.6	7.2
Week 1	2	79	88056	up	back	40	5	M	6	C	2.247	3.239	0.302202	3.1	4
Week 1	2	80	29184	up	back	40	5	M	6	C	2.889	2.553	0.269327	4.3	4.6
Week 1	2	81	69466	low	back	41	6	E	18	U	3.852	0.955	0.218645	4.6	4.9
Week 1	2	82	24437	low	back	41	6	E	18	U	1.177	0.914	0.209366	4	4.8
Week 1	2	83	907	low	back	42	6	E	18	C	3.424	.	0.200199	4.7	7.4
Week 1	2	84	9093	low	back	42	6	E	18	C	2.782	.	0.225158	2.8	4.3
Week 1	2	85	19052	low	front	43	6	M	18	U	2.675	0.144	0.352216	5.2	4.9
Week 1	2	86	15888	low	front	43	6	M	18	U	6.099	.	0.344689	3.4	7.3
Week 1	2	87	895	up	back	44	6	M	6	U	3.21	0.296	0.266983	4.5	6.9
Week 1	2	88	24435	up	back	44	6	M	6	U	6.741	0.675	0.287174	1.8	5.7
Week 1	2	89	23579	up	back	45	6	M	6	C	3.103	6.447	0.270059	4.1	3
Week 1	2	90	9592	up	back	45	6	M	6	C	2.782	0.672	0.367468	2.9	6.1
Week 1	2	91	91794	up	front	46	6	E	6	U	2.782	3.41	0.295072	3.4	6.2
Week 1	2	92	40276	up	front	46	6	E	6	U	2.782	0.929	0.259373	4.8	6.6
Week 1	2	93	57776	up	front	47	6	E	6	C	2.568	0.153	0.24191	3	7.6
Week 1	2	94	9973	up	front	47	6	E	6	C	3.21	4.687	0.915225	2.1	7.6
Week 1	2	95	10298	low	front	48	6	M	18	C	3.424	1.009	0.207868	4.2	6.7
Week 1	2	96	40907	low	front	48	6	M	18	C	2.889	1.111	0.352684	6.2	6.6
Week 1	2	97	15269	up	front	49	7	E	6	U	2.354	4.921	0.174048	3.3	5.4
Week 1	2	98	88053	up	front	49	7	E	6	U	3.424	1.418	0.274241	3.8	6.8
Week 1	2	99	20478	low	front	50	7	M	18	U	3.959	3.312	0.254343	3	5.6
Week 1	2	100	4789	low	front	50	7	M	18	U	3.317	0.762	0.193189	4.2	9
Week 1	2	101	60361	up	back	51	7	M	6	U	3.21	2.398	0.19382	4.4	5.5
Week 1	2	102	80791	up	back	51	7	M	6	U	2.782	1.597	0.192561	3.4	4.5
Week 1	2	103	15715	low	back	52	7	E	18	U	3.21	0.531	0.174671	3.5	6.3
Week 1	2	104	77719	low	back	52	7	E	18	U	2.996	.	0.307486	5.1	5.8
Week 1	2	105	84767	low	back	53	7	E	18	C	3.317	1.921	0.284418	2.8	7.4
Week 1	2	106	12646	low	back	53	7	E	18	C	3.638	0.882	0.219639	5.8	5.6
Week 1	2	107	52531	up	back	54	7	M	6	C	4.494	10.823	0.379466	1.6	6.3
Week 1	2	108	14018	up	back	54	7	M	6	C	4.28	.	0.219662	2.2	4.4
Week 1	2	109	64365	low	front	55	7	M	18	C	2.354	1.674	0.270643	4	6.3
Week 1	2	110	27535	low	front	55	7	M	18	C	2.675	.	0.291063	4.3	5.6
Week 1	2	111	1624	up	front	56	7	E	6	C	4.173	2.905	0.233695	3	7.1
Week 1	2	112	50917	up	front	56	7	E	6	C	2.568	1.793	0.248765	4.6	6.9
Week 1	2	113	29185	up	back	57	8	M	6	U	3.638	.	0.220346	6	5.9
Week 1	2	114	50387	up	back	57	8	M	6	U	4.387	1.961	0.288843	4.4	7.9
Week 1	2	115	94759	up	front	58	8	E	6	C	4.066	0.729	0.228303	4.8	9.4
Week 1	2	116	95247	up	front	58	8	E	6	C	4.815	0.643	0.251195	4.5	4.8
Week 1	2	117	43506	low	back	59	8	E	18	U	4.601	3.758	0.415691	1.7	5
Week 1	2	118	73955	low	back	59	8	E	18	U	3.103	4.389	2.43759	2.4	4
Week 1	2	119	50384	low	back	60	8	E	18	C	2.889	4.172	0.75659	6.6	7.5
Week 1	2	120	4797	low	back	60	8	E	18	C	7.276	2.083	0.371276	1.1	5.5
Week 1	2	121	63014	up	front	61	8	E	6	U	2.782	1.391	0.235044	2.9	2.2
Week 1	2	122	1564	up	front	61	8	E	6	U	3.103	3.781	0.191305	6.6	3.6
Week 1	2	123	73311	up	back	62	8	M	6	C	4.28	2.469	0.23505	4.7	7.8
Week 1	2	124	64693	up	back	62	8	M	6	C	2.996	.	0.327624	2.5	5.7
Week 1	2	125	40277	low	front	63	8	M	18	C	3.21	.	0.234369	5	5.9
Week 1	2	126	9797	low	front	63	8	M	18	C	4.28	1.152	0.222952	5.1	6.8
Week 1	2	127	7083	low	front	64	8	M	18	U	5.136	5.905	0.235719	3.2	4.3
Week 1	2	128	902	low	front	64	8	M	18	U	4.173	0.424	0.222952	4	7.4
Week 3	1	1	22185	low	front	1	1	E	18	C	2.354	.	0.363253	2.5	2.7
Week 3	1	2	53452	low	front	1	1	E	18	C	6.206	.	0.231036	3.3	7.4
Week 3	1	3	73981	low	back	2	1	M	6	U	2.568	.	0.280823	4	4.7
Week 3	1	4	45400	low	back	2	1	M	6	U	3.531	.	0.320327	3.5	3
Week 3	1	5	29396	low	front	3	1	E	18	U	2.782	0.137	0.467542	2.6	6
Week 3	1	6	14012	low	front	3	1	E	18	U	3.531	2.746	0.507771	3.8	5.8
Week 3	1	7	48454	up	back	4	1	E	6	U	4.066	0.946	0.408606	4.1	3.7
Week 3	1	8	4796	up	back	4	1	E	6	U	3.317	.	0.779636	2.7	6.2
Week 3	1	9	50349	up	front	5	1	M	18	C	2.996	.	0.366509	4	5.7
Week 3	1	10	39648	up	front	5	1	M	18	C	3.745	.	0.356434	4.1	4.2
Week 3	1	11	85085	low	back	6	1	M	6	C	5.136	10.011	0.471155	3.2	3.7
Week 3	1	12	884	low	back	6	1	M	6	C	6.741	4.111	0.65073	2.5	3.7
Week 3	1	13	59787	up	back	7	1	E	6	C	4.815	3.468	0.269515	4.4	4
Week 3	1	14	73475	up	back	7	1	E	6	C	4.601	.	0.351994	4.5	5.4
Week 3	1	15	61024	up	front	8	1	M	18	U	.	2.892	0.742739	1.9	4.4
Week 3	1	16	28878	up	front	8	1	M	18	U	.	2.098	0.393643	3.7	6
Week 3	1	17	93	low	front	9	2	E	18	U	3.531	0.241	0.337677	2.2	4.3
Week 3	1	18	72853	low	front	9	2	E	18	U	2.782	2.035	0.380009	5.7	4.5
Week 3	1	19	29559	up	back	10	2	E	6	C	2.782	1.086	0.326807	2.8	5.2
Week 3	1	20	57771	up	back	10	2	E	6	C	3.103	.	0.506525	3.6	5.2
Week 3	1	21	93818	up	front	11	2	M	18	C	1.819	.	0.254089	5.8	5.1
Week 3	1	22	65450	up	front	11	2	M	18	C	2.782	1.041	0.281975	2.2	4.4
Week 3	1	23	45401	up	front	12	2	M	18	U	3.959	1.274	0.283025	4.4	5
Week 3	1	24	48149	up	front	12	2	M	18	U	4.066	.	0.277917	3.9	4.1
Week 3	1	25	37002	low	back	13	2	M	6	U	2.782	1.02	0.357548	5.4	5.7
Week 3	1	26	37558	low	back	13	2	M	6	U	3.531	0.513	0.456876	4.5	4.4
Week 3	1	27	16314	low	back	14	2	M	6	C	3.21	1.633	0.309531	4	8.2
Week 3	1	28	80713	low	back	14	2	M	6	C	3.103	5.062	0.413235	5.7	7.7
Week 3	1	29	37561	up	back	15	2	E	6	U	3.424	2.581	0.345367	5.8	3.2
Week 3	1	30	61215	up	back	15	2	E	6	U	2.78	0.95	0.321352	4.4	2.9
Week 3	1	31	96635	low	front	16	2	E	18	C	2.675	.	0.286174	3.5	1
Week 3	1	32	16664	low	front	16	2	E	18	C	2.68	0.906	0.499142	4.1	3.5
Week 3	1	33	75185	up	back	18	3	E	6	C	2.675	2.447	0.480833	2.8	5.4
Week 3	1	34	16316	up	back	18	3	E	6	C	3.531	.	0.259229	3	3
Week 3	1	35	16560	up	front	17	3	M	18	U	4.601	.	0.426029	3.2	4.9
Week 3	1	36	6497	up	front	17	3	M	18	U	2.354	.	0.498064	4.3	5.8
Week 3	1	37	42558	low	front	19	3	E	18	C	2.675	1.101	0.37215	4	2.8
Week 3	1	38	50213	low	front	19	3	E	18	C	2.996	.	0.32679	7.7	5
Week 3	1	39	3568	low	front	20	3	E	18	U	2.568	5.327	1.28295	4.5	4.5
Week 3	1	40	40290	low	front	20	3	E	18	U	2.996	2.316	0.30851	3.9	4.4
Week 3	1	41	56823	low	back	21	3	M	6	C	3.317	3.169	0.712665	2.5	7.3
Week 3	1	42	95180	low	back	21	3	M	6	C	2.247	.	0.433087	3.7	2.9
Week 3	1	43	8748	up	back	22	3	E	6	U	3.103	3.25	0.376639	2.5	4.7
Week 3	1	44	40289	up	back	22	3	E	6	U	2.782	5.506	0.937455	4.1	4
Week 3	1	45	66191	up	front	23	3	M	18	C	2.247	.	0.320259	2.5	3.6
Week 3	1	46	75270	up	front	23	3	M	18	C	2.996	.	0.330023	3.9	6.1
Week 3	1	47	27492	low	back	24	3	M	6	U	3.424	6.889	0.313661	2.9	5.9
Week 3	1	48	4792	low	back	24	3	M	6	U	2.675	3	0.247873	3	7.6
Week 3	1	49	35951	up	back	29	4	E	6	U	2.033	.	0.238967	2.4	4.7
Week 3	1	50	37559	up	back	29	4	E	6	U	3.424	6.091	0.258207	3.4	6.2
Week 3	1	51	75195	up	back	26	4	E	6	C	3.745	3.721	0.258899	3.4	5.4
Week 3	1	52	79803	up	back	26	4	E	6	C	2.568	5.054	0.259592	5.3	4.1
Week 3	1	53	888	up	front	27	4	M	18	C	2.461	0.415	0.409091	2.1	4.9
Week 3	1	54	45885	up	front	27	4	M	18	C	3.531	2.288	0.306209	3.6	6.6
Week 3	1	55	45349	low	front	28	4	E	18	C	4.922	4.422	0.177993	5.9	4.8
Week 3	1	56	57698	low	front	28	4	E	18	C	1.926	3.492	0.306213	4.4	6.1
Week 3	1	57	72816	low	front	25	4	E	18	U	2.033	6.194	0.310645	4.6	5.6
Week 3	1	58	31606	low	front	25	4	E	18	U	4.066	.	0.2666	5.7	4.9
Week 3	1	59	69596	low	back	30	4	M	6	U	2.033	9.863	0.220892	4.5	3.8
Week 3	1	60	87499	low	back	30	4	M	6	U	3.103	1.879	0.205848	4.4	2.6
Week 3	1	61	69635	up	front	31	4	M	18	U	2.247	3.582	0.446606	2.3	2.1
Week 3	1	62	45403	up	front	31	4	M	18	U	2.782	2.576	0.220222	5.8	6.2
Week 3	1	63	73477	low	back	32	4	M	6	C	3.21	3.744	0.194942	2.9	1.5
Week 3	1	64	34990	low	back	32	4	M	6	C	2.568	2.46	0.182968	2.7	7.2
Week 3	2	65	97402	low	back	33	5	E	18	C	3.531	0.046	0.224286	2.3	6.3
Week 3	2	66	86534	low	back	33	5	E	18	C	3.103	.	0.17893	6.1	4.2
Week 3	2	67	80573	up	front	34	5	E	6	C	2.14	1.453	0.186936	6.6	7.1
Week 3	2	68	19960	up	front	34	5	E	6	C	3.21	0.58	0.163284	1.6	6.4
Week 3	2	69	366	low	front	35	5	M	18	C	2.996	.	0.24191	4.5	5.9
Week 3	2	70	54404	low	front	35	5	M	18	C	2.996	.	0.181987	3.2	6.9
Week 3	2	71	64694	low	front	36	5	M	18	U	2.247	3.17	0.202084	4.6	6.6
Week 3	2	72	55856	low	front	36	5	M	18	U	2.14	.	0.293922	5.3	6.8
Week 3	2	73	94563	low	back	37	5	E	18	U	3.317	1.866	0.26594	5.4	5.7
Week 3	2	74	52276	low	back	37	5	E	18	U	2.568	2.515	0.322839	3.1	5.9
Week 3	2	75	54405	up	back	38	5	M	6	U	2.033	0.809	0.484745	4.6	5.9
Week 3	2	76	75201	up	back	38	5	M	6	U	2.782	.	0.291175	5.2	6.5
Week 3	2	77	21429	up	front	39	5	E	6	U	3.103	0.177	0.262404	5.5	6.6
Week 3	2	78	64432	up	front	39	5	E	6	U	2.354	.	0.426685	3.2	6.6
Week 3	2	79	88056	up	back	40	5	M	6	C	2.14	6.52	0.404873	3.9	7.1
Week 3	2	80	29184	up	back	40	5	M	6	C	2.568	8.083	0.344906	3.7	7.4
Week 3	2	81	69466	low	back	41	6	E	18	U	2.996	2.397	0.236329	4.5	6
Week 3	2	82	24437	low	back	41	6	E	18	U	2.568	.	0.217754	4.2	4.1
Week 3	2	83	907	low	back	42	6	E	18	C	2.675	0.612	0.282153	4.9	5.3
Week 3	2	84	9093	low	back	42	6	E	18	C	2.889	.	0.240619	3.5	5.8
Week 3	2	85	19052	low	front	43	6	M	18	U	2.889	0.391	0.314347	4.9	5.8
Week 3	2	86	15888	low	front	43	6	M	18	U	3.852	.	0.31349	3.9	7.9
Week 3	2	87	895	up	back	44	6	M	6	U	2.354	.	0.291175	4.5	5.6
Week 3	2	88	24435	up	back	44	6	M	6	U	3.959	2.986	0.233774	2	6.6
Week 3	2	89	23579	up	back	45	6	M	6	C	2.033	0.716	0.421455	3.8	4.9
Week 3	2	90	9592	up	back	45	6	M	6	C	3.21	.	0.287543	2.7	6
Week 3	2	91	91794	up	front	46	6	E	6	U	2.033	5.213	0.499242	4	8.5
Week 3	2	92	40276	up	front	46	6	E	6	U	3.317	.	0.279377	5.3	5.7
Week 3	2	93	57776	up	front	47	6	E	6	C	2.247	2.628	0.27219	2.9	6.5
Week 3	2	94	9973	up	front	47	6	E	6	C	4.066	2.722	0.329568	2.8	5.9
Week 3	2	95	10298	low	front	48	6	M	18	C	2.568	0.592	0.442527	4.5	5.9
Week 3	2	96	40907	low	front	48	6	M	18	C	3.638	.	0.361534	6.1	5.7
Week 3	2	97	15269	up	front	49	7	E	6	U	2.675	.	0.215257	3.7	5.5
Week 3	2	98	88053	up	front	49	7	E	6	U	2.996	.	0.335293	3.3	6.2
Week 3	2	99	20478	low	front	50	7	M	18	U	3.638	.	0.37845	3.8	5.9
Week 3	2	100	4789	low	front	50	7	M	18	U	2.568	.	0.245776	4.7	6.7
Week 3	2	101	60361	up	back	51	7	M	6	U	2.461	.	0.25273	4.2	6
Week 3	2	102	80791	up	back	51	7	M	6	U	3.638	1.329	0.270403	3.8	5.9
Week 3	2	103	15715	low	back	52	7	E	18	U	2.568	1.05	0.338345	3.9	7.4
Week 3	2	104	77719	low	back	52	7	E	18	U	3.531	1.661	0.384723	4.4	6
Week 3	2	105	84767	low	back	53	7	E	18	C	3.317	.	0.259815	2.8	5.1
Week 3	2	106	12646	low	back	53	7	E	18	C	4.494	2.074	0.292086	4.8	6.6
Week 3	2	107	52531	up	back	54	7	M	6	C	3.745	0.568	0.315291	2.1	5.9
Week 3	2	108	14018	up	back	54	7	M	6	C	3.531	5.143	0.362529	2.5	5.9
Week 3	2	109	64365	low	front	55	7	M	18	C	2.033	5.901	0.35371	3.9	7.5
Week 3	2	110	27535	low	front	55	7	M	18	C	2.14	1.18	0.513822	3.8	5.8
Week 3	2	111	1624	up	front	56	7	E	6	C	2.782	3.035	0.35858	3.2	4
Week 3	2	112	50917	up	front	56	7	E	6	C	2.675	4.782	0.289344	4.3	6.1
Week 3	2	113	29185	up	back	57	8	M	6	U	3.317	.	0.282071	5.2	8.5
Week 3	2	114	50387	up	back	57	8	M	6	U	2.889	1.03	0.275036	3.7	7.7
Week 3	2	115	94759	up	front	58	8	E	6	C	2.889	1.019	0.18659	3.9	5.9
Week 3	2	116	95247	up	front	58	8	E	6	C	3.959	0.211	0.181454	4	5.5
Week 3	2	117	43506	low	back	59	8	E	18	U	3.638	2.516	0.457298	1.5	6.4
Week 3	2	118	73955	low	back	59	8	E	18	U	3.531	5.831	0.296034	2.2	5.9
Week 3	2	119	50384	low	back	60	8	E	18	C	4.173	2.755	0.268778	5.3	6.3
Week 3	2	120	4797	low	back	60	8	E	18	C	7.49	2.463	0.252987	1.8	6.1
Week 3	2	121	63014	up	front	61	8	E	6	U	3.21	0.868	0.243816	2.4	5.1
Week 3	2	122	1564	up	front	61	8	E	6	U	4.494	.	0.158245	6	5.6
Week 3	2	123	73311	up	back	62	8	M	6	C	2.68	4.014	0.221725	4.3	5.6
Week 3	2	124	64693	up	back	62	8	M	6	C	2.568	0.193	0.229236	3.3	6.1
Week 3	2	125	40277	low	front	63	8	M	18	C	3.852	2.006	0.184061	4.5	5.9
Week 3	2	126	9797	low	front	63	8	M	18	C	2.889	2.628	0.189207	4.5	6
Week 3	2	127	7083	low	front	64	8	M	18	U	4.173	.	0.261555	4	3.4
Week 3	2	128	902	low	front	64	8	M	18	U	3.317	0.716	0.217656	3.5	7.8
Week 5	1	1	53452	low	front	1	1	E	18	C	4.387	9.045	0.202676	3.2	2.9
Week 5	1	2	22185	low	front	1	1	E	18	C	3.21	2.548	0.258455	2.1	4.6
Week 5	1	3	45400	low	back	2	1	M	6	U	5.671	.	0.175521	3	5
Week 5	1	4	73981	low	back	2	1	M	6	U	3.959	.	0.264483	3.9	4.2
Week 5	1	5	14012	low	front	3	1	E	18	U	5.029	0.161	0.194948	4	10.9
Week 5	1	6	29396	low	front	3	1	E	18	U	4.494	.	0.232213	2.9	4.6
Week 5	1	7	48454	up	back	4	1	E	6	U	3.852	3.091	0.212993	4.2	3.8
Week 5	1	8	32657	up	back	4	1	E	6	U	4.494	0.869	0.192418	5.3	3.4
Week 5	1	9	39648	up	front	5	1	M	18	C	5.778	1.773	0.214305	3.9	5.8
Week 5	1	10	50349	up	front	5	1	M	18	C	2.14	5.452	0.254029	3.9	7.3
Week 5	1	11	884	low	back	6	1	M	6	C	1.712	.	0.3309	2.6	4.4
Week 5	1	12	85085	low	back	6	1	M	6	C	5.778	2.479	0.205848	3.3	3.4
Week 5	1	13	59787	up	back	7	1	E	6	C	5.992	2.029	0.164524	4.3	4
Week 5	1	14	73475	up	back	7	1	E	6	C	5.029	6.281	0.193667	4.1	3.3
Week 5	1	15	61024	up	front	8	1	M	18	U	2.996	2.991	0.237613	2.4	3.6
Week 5	1	16	28878	up	front	8	1	M	18	U	3.21	.	0.287241	3.4	5.6
Week 5	1	17	72853	low	front	9	2	E	18	U	4.708	.	0.215613	4.8	4.5
Week 5	1	18	93	low	front	9	2	E	18	U	4.922	0.578	0.218246	1.7	4
Week 5	1	19	29559	up	back	10	2	E	6	C	4.708	2.061	0.293766	2.4	6.6
Week 5	1	20	57771	up	back	10	2	E	6	C	3.852	0.074	0.252649	3.2	4.2
Week 5	1	21	65450	up	front	11	2	M	18	C	3.531	1.19	0.216945	2.1	3.2
Week 5	1	22	93818	up	front	11	2	M	18	C	4.922	0.827	0.150773	4.8	4.6
Week 5	1	23	45401	up	front	12	2	M	18	U	4.28	.	0.223531	3.7	5.5
Week 5	1	24	48149	up	front	12	2	M	18	U	4.922	.	0.253358	3.4	6.3
Week 5	1	25	37558	low	back	13	2	M	6	U	3.745	0.335	0.30106	3.6	2.7
Week 5	1	26	37002	low	back	13	2	M	6	U	5.778	6.659	0.260996	4.9	6.1
Week 5	1	27	80713	low	back	14	2	M	6	C	5.885	6.183	0.209546	4.7	4.2
Week 5	1	28	16314	low	back	14	2	M	6	C	4.28	.	0.214373	3.8	6.1
Week 5	1	29	37561	up	back	15	2	E	6	U	3.745	2.512	0.198663	5.1	4.4
Week 5	1	30	61215	up	back	15	2	E	6	U	4.601	4.157	0.247363	3.5	3
Week 5	1	31	16664	low	front	16	2	E	18	C	3.852	1.445	0.197983	3.8	5.4
Week 5	1	32	96635	low	front	16	2	E	18	C	3.103	3.444	0.164884	2.8	7.5
Week 5	1	33	16316	up	back	18	3	E	6	C	4.28	0.626	0.144961	2.5	5.2
Week 5	1	34	75185	up	back	18	3	E	6	C	2.996	0.119	0.20228	2.5	5.9
Week 5	1	35	16560	up	front	17	3	M	18	U	2.247	0.08	0.222	2.5	7.4
Week 5	1	36	6497	up	front	17	3	M	18	U	2.033	2.681	0.22129	3.7	6.8
Week 5	1	37	50213	low	front	19	3	E	18	C	3.21	0.12	0.216438	6.6	5.5
Week 5	1	38	42558	low	front	19	3	E	18	C	3.638	0.988	0.172104	3.3	3.5
Week 5	1	39	40290	low	front	20	3	E	18	U	5.457	6.574	0.179301	2.9	5.6
Week 5	1	40	3568	low	front	20	3	E	18	U	2.889	1.889	0.228244	3.7	5
Week 5	1	41	95180	low	back	21	3	M	6	C	1.926	.	0.270459	2.9	3.4
Week 5	1	42	56823	low	back	21	3	M	6	C	3.424	4.371	0.330667	2.2	2.8
Week 5	1	43	8748	up	back	22	3	E	6	U	2.782	12.343	0.256669	1.9	5.8
Week 5	1	44	40289	up	back	22	3	E	6	U	2.675	0.64	0.192582	3.6	5
Week 5	1	45	75270	up	front	23	3	M	18	C	6.527	.	0.156446	3.3	3.8
Week 5	1	46	66191	up	front	23	3	M	18	C	2.889	.	0.160971	2	4.6
Week 5	1	47	4792	low	back	24	3	M	6	U	5.992	2.954	0.170698	2.4	4
Week 5	1	48	27492	low	back	24	3	M	6	U	5.136	.	0.245935	2.2	2.9
Week 5	1	49	37559	up	back	29	4	E	6	U	4.28	.	0.294896	2.2	5.6
Week 5	1	50	35951	up	back	29	4	E	6	U	3.317	.	0.259586	1.9	9.9
Week 5	1	51	79803	up	back	26	4	E	6	C	3.745	.	0.176613	4.3	7.8
Week 5	1	52	75195	up	back	26	4	E	6	C	2.354	4.976	0.24377	2.9	5.7
Week 5	1	53	888	up	front	27	4	M	18	C	4.601	.	0.204081	1.8	4.5
Week 5	1	54	45885	up	front	27	4	M	18	C	3.424	11.768	0.392665	3.5	3.9
Week 5	1	55	45349	low	front	28	4	E	18	C	5.457	10.797	0.185228	5.4	9.8
Week 5	1	56	57698	low	front	28	4	E	18	C	4.494	6.213	0.258857	3.8	6.3
Week 5	1	57	72816	low	front	25	4	E	18	U	4.28	1.103	0.246626	3.9	3.4
Week 5	1	58	31606	low	front	25	4	E	18	U	4.173	.	0.261733	5.1	3
Week 5	1	59	87499	low	back	30	4	M	6	U	3.531	0.119	0.277076	3.6	3.4
Week 5	1	60	69596	low	back	30	4	M	6	U	3.638	7.159	0.224758	3.7	3.3
Week 5	1	61	69635	up	front	31	4	M	18	U	2.675	0.517	0.338433	2.5	4.3
Week 5	1	62	45403	up	front	31	4	M	18	U	4.494	.	0.248792	5.3	4.4
Week 5	1	63	34990	low	back	32	4	M	6	C	3.103	2.459	0.206854	2.7	3.1
Week 5	1	64	73477	low	back	32	4	M	6	C	2.568	0.122	0.184556	2.2	3.3
Week 5	2	65	86534	low	back	33	5	E	18	C	4.601	.	0.540151	5	8.2
Week 5	2	66	97402	low	back	33	5	E	18	C	3.852	2.114	0.314219	1.8	5
Week 5	2	67	19960	up	front	34	5	E	6	C	3.638	0.039	0.201657	1.3	6.1
Week 5	2	68	80573	up	front	34	5	E	6	C	5.243	1.254	0.203586	5.7	6.4
Week 5	2	69	54404	low	front	35	5	M	18	C	5.136	0.784	0.200953	3.1	5.4
Week 5	2	70	366	low	front	35	5	M	18	C	4.066	3.515	0.284222	3.8	8.5
Week 5	2	71	64694	low	front	36	5	M	18	U	5.029	.	0.210911	2.4	5.6
Week 5	2	72	55856	low	front	36	5	M	18	U	2.996	4.248	0.230014	4.4	5.2
Week 5	2	73	52276	low	back	37	5	E	18	U	2.675	1.965	0.255833	2.5	5
Week 5	2	74	94563	low	back	37	5	E	18	U	7.276	5.305	0.208264	4.6	6.1
Week 5	2	75	54405	up	back	38	5	M	6	U	5.243	.	0.22789	3.3	5.4
Week 5	2	76	75201	up	back	38	5	M	6	U	4.922	.	0.2509	4.4	6.3
Week 5	2	77	64432	up	front	39	5	E	6	U	4.173	.	0.230608	2.7	6.2
Week 5	2	78	21429	up	front	39	5	E	6	U	4.28	.	0.28341	5.3	5.5
Week 5	2	79	29184	up	back	40	5	M	6	C	1.819	0.494	0.243816	5.2	4.6
Week 5	2	80	88056	up	back	40	5	M	6	C	3.638	0.85	0.29836	3.4	5
Week 5	2	81	24437	low	back	41	6	E	18	U	2.675	.	0.206979	3.6	5.5
Week 5	2	82	69466	low	back	41	6	E	18	U	5.136	1.063	0.270264	4.4	6.6
Week 5	2	83	907	low	back	42	6	E	18	C	4.28	.	0.202295	4.4	5
Week 5	2	84	9093	low	back	42	6	E	18	C	4.601	.	0.180218	3.9	7.5
Week 5	2	85	19052	low	front	43	6	M	18	U	3.638	1.354	0.286429	5	6
Week 5	2	86	15888	low	front	43	6	M	18	U	1.605	3.338	0.493234	3.4	6.1
Week 5	2	87	24435	up	back	44	6	M	6	U	5.136	0.128	0.199624	2.2	6.3
Week 5	2	88	895	up	back	44	6	M	6	U	4.173	6.324	0.201604	3.1	8.1
Week 5	2	89	23579	up	back	45	6	M	6	C	5.243	2.453	0.200989	2.9	3
Week 5	2	90	9592	up	back	45	6	M	6	C	3.317	1.578	0.257264	2.2	6.6
Week 5	2	91	91794	up	front	46	6	E	6	U	1.605	6.669	0.297533	3.9	7.4
Week 5	2	92	40276	up	front	46	6	E	6	U	4.815	0.63	0.250934	4.5	5.7
Week 5	2	93	9973	up	front	47	6	E	6	C	4.494	4.003	0.221041	2.6	7.3
Week 5	2	94	57776	up	front	47	6	E	6	C	3.424	3.987	0.315792	2.3	6.6
Week 5	2	95	40907	low	front	48	6	M	18	C	4.708	14.833	0.280067	5.6	4.9
Week 5	2	96	10298	low	front	48	6	M	18	C	2.996	.	0.26461	3.1	5.5
Week 5	2	97	15269	up	front	49	7	E	6	U	1.605	6.521	0.225544	3.2	7.8
Week 5	2	98	88053	up	front	49	7	E	6	U	4.387	8.18	1.10825	2.7	7.6
Week 5	2	99	20478	low	front	50	7	M	18	U	5.992	9.422	0.202336	3.9	7.4
Week 5	2	100	4789	low	front	50	7	M	18	U	2.782	.	0.193078	4.7	4.5
Week 5	2	101	60361	up	back	51	7	M	6	U	4.922	0.229	0.240942	4.4	5.9
Week 5	2	102	80791	up	back	51	7	M	6	U	4.494	.	0.208387	4.2	7
Week 5	2	103	15715	low	back	52	7	E	18	U	4.708	1.442	0.226192	3.9	5.6
Week 5	2	104	77719	low	back	52	7	E	18	U	4.387	2.896	0.280076	3.8	6.9
Week 5	2	105	84767	low	back	53	7	E	18	C	2.996	.	0.222734	2.8	3.2
Week 5	2	106	12646	low	back	53	7	E	18	C	3.745	0.572	0.276355	4.4	7.5
Week 5	2	107	14018	up	back	54	7	M	6	C	5.029	0.389	0.240915	2.6	7.2
Week 5	2	108	52531	up	back	54	7	M	6	C	3.959	1.218	0.233877	2.1	6.8
Week 5	2	109	27535	low	front	55	7	M	18	C	2.14	.	0.268994	3.7	8.4
Week 5	2	110	64365	low	front	55	7	M	18	C	3.638	9.016	0.11281	4.3	7.6
Week 5	2	111	50917	up	front	56	7	E	6	C	1.605	1.135	0.256664	4.5	6
Week 5	2	112	1624	up	front	56	7	E	6	C	4.494	.	0.213124	2.5	6.2
Week 5	2	113	29185	up	back	57	8	M	6	U	3.531	.	0.211777	4.4	7.7
Week 5	2	114	50387	up	back	57	8	M	6	U	3.531	1.131	0.17797	3.3	7.3
Week 5	2	115	95247	up	front	58	8	E	6	C	5.136	.	0.234621	3.4	7.9
Week 5	2	116	94759	up	front	58	8	E	6	C	3.317	.	0.236681	3.8	5.7
Week 5	2	117	43506	low	back	59	8	E	18	U	3.638	.	0.302612	1.2	5.2
Week 5	2	118	73955	low	back	59	8	E	18	U	3.852	0.246	0.200281	2.7	5.7
Week 5	2	119	50384	low	back	60	8	E	18	C	3.21	1.342	0.372931	4.9	8.2
Week 5	2	120	4797	low	back	60	8	E	18	C	5.457	0.866	0.246623	1.7	5.6
Week 5	2	121	1564	up	front	61	8	E	6	U	4.066	2.407	0.204324	5.8	5.5
Week 5	2	122	63014	up	front	61	8	E	6	U	1.819	4.969	0.217916	2.2	4.3
Week 5	2	123	73311	up	back	62	8	M	6	C	3.21	0.394	0.271984	3.7	8.2
Week 5	2	124	64693	up	back	62	8	M	6	C	2.782	4.296	0.243036	3.1	6.4
Week 5	2	125	9797	low	front	63	8	M	18	C	2.568	0.042	0.657572	4.1	7
Week 5	2	126	40277	low	front	63	8	M	18	C	5.778	.	0.192313	3.8	8.5
Week 5	2	127	902	low	front	64	8	M	18	U	2.033	0.388	0.185714	2.8	7
Week 5	2	128	63889	low	front	64	8	M	18	U	6.099	1.181	0.219982	3.3	4.7
